# Supplementary material for: A radiogenomic dataset of non-small cell lung cancer
Source: Sci Data. 2018 Oct 16;5:180202. doi: 10.1038/sdata.2018.202 (PMC6190740; doi:10.1038/sdata.2018.202)
Supplement: Supplementary file 1 [file sdata2018202-isa1.zip]

Archive with 5 entries (5 files):
- i_Investigation.txt
- s_Napel316B_study.txt
- a_Napel316B_Imaging.txt
- a_Napel316B_microarray.txt
- a_Napel316B_RNA_seq.txt
