# Supplementary material for: A radiogenomic dataset of non-small cell lung cancer
Source: Sci Data. 2018 Oct 16;5:180202. doi: 10.1038/sdata.2018.202 (PMC6190740; doi:10.1038/sdata.2018.202)
Supplement: Supplementary file 1 [file sdata2018202-isa1.zip › i_Investigation.txt]

# Investigation File generated for Scientific Data with Investigation File Authoring Tool version 0.1.0 on 22/08/2018 - This metadata file is CC0
ONTOLOGY SOURCE REFERENCE
Term Source Name	NCBITAXON	UBERON	UO	PATO	ERO	OBI	EFO	NCIT
Term Source File	http://data.bioontology.org/ontologies/NCBITAXON	http://data.bioontology.org/ontologies/UBERON	http://data.bioontology.org/ontologies/UO	http://data.bioontology.org/ontologies/PATO	http://data.bioontology.org/ontologies/ERO	http://data.bioontology.org/ontologies/OBI	http://data.bioontology.org/ontologies/EFO	http://data.bioontology.org/ontologies/NCIT
Term Source Version	2016AB	releases/2014-06-15	unknown	unknown	2013-08-02	2014-08-18	2.98	17.06d
Term Source Description	National Center for Biotechnology Information (NCBI) Organismal Classification	Uber Anatomy Ontology	Units of Measurement Ontology	Phenotypic Quality Ontology	Eagle-I Research Resource Ontology	Ontology for Biomedical Investigations	Experimental Factor Ontology	National Cancer Institute Thesaurus
INVESTIGATION
Investigation Identifier
Investigation Title
Investigation Description
Investigation Submission Date
Investigation Public Release Date
INVESTIGATION PUBLICATIONS
Investigation PubMed ID
Investigation Publication DOI
Investigation Publication Author List
Investigation Publication Title
Investigation Publication Status
Investigation Publication Status Term Accession Number
Investigation Publication Status Term Source REF
INVESTIGATION CONTACTS
Investigation Person Last Name
Investigation Person Mid Initials
Investigation Person First Name
Investigation Person Address
Investigation Person Phone
Investigation Person Fax
Investigation Person Email
Investigation Person Affiliation
Investigation Person Roles
Investigation Person Roles Term Accession Number
Investigation Person Roles Term Source REF
STUDY
Study Identifier	10.1038/sdata.2018.202
Study Title	A radiogenomic dataset of non-small cell lung cancer
Study Submission Date	20/12/2017
Study Public Release Date	16/10/2018
Study Description	http://www.nature.com/articles/sdata2018202#abstract
Study File Name	s_Napel316B_study.txt
Comment[Subject Keywords]	//;//;//;//
Comment[Manuscript Licence]	CC BY-4.0
Comment[Experimental Metadata Licence]	CC0
Comment[Supplementary Information File Name]	
Comment[Supplementary Information File Type]	x-zip-compressed
Comment[Supplementary Information File URL]	http://www.nature.com/articles/sdata2018202#supplementary-information
Comment[Data Repository]	The Cancer Imaging Archive;The Cancer Imaging Archive;Gene Expression Omnibus;Gene Expression Omnibus
Comment[Data Record Accession]	doi:10.7937/K9/TCIA.2017.7hs46erv;doi:10.7937/K9/TCIA.2014.X7ONY6B1;GSE28827;GSE103584
Comment[Data Record URI]	http://doi.org/10.7937/K9/TCIA.2017.7hs46erv;http://doi.org/10.7937/K9/TCIA.2014.X7ONY6B1;http://identifiers.org/geo:GSE28827;http://identifiers.org/geo:GSE103584
STUDY DESIGN DESCRIPTORS
Study Design Type	database creation objective	data integration objective	disease state design	image analysis objective
Study Design Type Term Accession Number	http://www.ebi.ac.uk/efo/swo/SWO_0000509	ERO:0100092	OBI:0001293	ERO:0100099
Study Design Type Term Source REF	ERO	ERO	OBI	ERO
STUDY PUBLICATIONS
Study PubMed ID
Study Publication DOI
Study Publication Author List
Study Publication Title
Study Publication Status
Study Publication Status Term Accession Number
Study Publication Status Term Source REF
STUDY FACTORS
Study Factor Name	ethnicity	histology	histopathological grade	age at histological diagnosis	smoking status
Study Factor Type	ethnic group	histology	tumor grading	age at diagnosis	smoking status measurement
Study Factor Type Term Accession Number	http://www.ebi.ac.uk/efo/EFO_0001799	OBI:0600020	OBI:0600002	http://www.ebi.ac.uk/efo/EFO_0004918	http://www.ebi.ac.uk/efo/EFO_0006527
Study Factor Type Term Source REF	EFO	ERO	ERO	EFO	EFO
STUDY ASSAYS
Study Assay Measurement Type	non-small cell lung carcinoma	transcription profiling assay	transcription profiling assay
Study Assay Measurement Type Term Accession Number	http://www.ebi.ac.uk/efo/EFO_0003060	OBI:0000424	OBI:0000424
Study Assay Measurement Type Term Source REF	EFO	ERO	OBI
Study Assay Technology Type	computed tomography scanner	microarray	RNA sequencing
Study Assay Technology Type Term Accession Number	OBI:0000982	OBI:0400147	ERO:0001658
Study Assay Technology Type Term Source REF	OBI	OBI	ERO
Study Assay Technology Platform	""	instrument; manufacturer	instrument; manufacturer
Study Assay File Name	a_Napel316B_Imaging.txt	a_Napel316B_microarray.txt	a_Napel316B_RNA_seq.txt
STUDY PROTOCOLS
Study Protocol Name	Subject Demographics and Clinical Data	Imaging Data	Semantic Annotations	Gene Expression Microarray Data	RNA Sequencing Data
Study Protocol Type	Sampling	Imaging Technique	Image Processing	Microarray	RNA sequencing
Study Protocol Type Term Accession Number	NCIT:C25662	NCIT:C17369	NCIT:C17606	NCIT:C44282	ERO:0001658
Study Protocol Type Term Source REF	NCIT	NCIT	NCIT	NCIT	ERO
Study Protocol Description					
Study Protocol URI	""	""	""	""	""
Study Protocol Version					
Study Protocol Parameters Name	""	""	""	instrument; manufacturer	instrument; manufacturer
Study Protocol Parameters Name Term Accession Number	""	""	""	""	""
Study Protocol Parameters Name Term Source REF	""	""	""	""	""
Study Protocol Components Name	""	""	""	""	""
Study Protocol Components Type	""	""	""	""	""
Study Protocol Components Type Term Accession Number	""	""	""	""	""
Study Protocol Components Type Term Source REF	""	""	""	""	""
STUDY CONTACTS
Study Person Last Name	Bakr	Gevaert	Echegaray	Ayers	Zhou	Shafiq	Zheng	Benson	Zhang	Leung	Kadoch	D. Hoang	Shrager	Quon	Rubin	Plevritis	Napel
Study Person First Name	Shaimaa	Olivier	Sebastian	Kelsey	Mu	Majid	Hong	Jalen Anthony	Weiruo	Ann N. C.	Michael	Chuong	Joseph	Andrew	Daniel L.	Sylvia K.	Sandy
Study Person Mid Initials																	
Study Person Email	""	""	""	""	""	""	""	""	""	""	""	""	""	""	""	""	snapel@stanford.edu
Study Person Phone																	
Study Person Fax																	
Study Person Address																	
Study Person Affiliation	Department of Electrical Engineering, Stanford University, Stanford, CA  94305, USA	Department of Medicine, Stanford University School of Medicine, Stanford, CA 94305, USA	Department of Radiology, Stanford University School of Medicine, Stanford, CA 94305, USA	Department of Cardiothoracic Surgery, Stanford University School of Medicine, Stanford, CA  94305, USA	Department of Medicine, Stanford University School of Medicine, Stanford, CA 94305, USA	Department of Medicine, Johns Hopkins University, 733 N Broadway, Baltimore, MD 21205, USA	Department of Medicine, Stanford University School of Medicine, Stanford, CA 94305, USA	Department of Cardiothoracic Surgery, Stanford University School of Medicine, Stanford, CA  94305, USA	Department of Radiology, Stanford University School of Medicine, Stanford, CA 94305, USA	Department of Radiology, Stanford University School of Medicine, Stanford, CA 94305, USA	Department of Radiology, University of California Davis, Sacramento, CA 95817, USA	Thoracic and GI Oncology Branch, National Institutes of Health/National Cancer Institute, MD 20892, USA	Stanford School of Medicine, Division of Thoracic Surgery, Department of Cardiothoracic Surgery, Stanford, CA 94305, USA	Department of Radiology, Stanford University School of Medicine, Stanford, CA 94305, USA	Department of Radiology, Stanford University School of Medicine, Stanford, CA 94305, USA	Department of Radiology, Stanford University School of Medicine, Stanford, CA 94305, USA	Department of Radiology, Stanford University School of Medicine, Stanford, CA 94305, USA
Study Person Roles																	
Study Person Roles Term Accession Number																	
Study Person Roles Term Source REF																	
Comment[Study Person ORCID]																	0000-0002-6876-5507
Comment[Funder]																	
Comment[FundRef ID]																	
Comment[Funder Term Source REF]																	
Comment[Grant Identifier]																	
