# Supplementary material for: A radiogenomic dataset of non-small cell lung cancer
Source: Sci Data. 2018 Oct 16;5:180202. doi: 10.1038/sdata.2018.202 (PMC6190740; doi:10.1038/sdata.2018.202)
Supplement: Supplementary file 1 [file sdata2018202-isa1.zip › s_Napel316B_study.txt]

Source Name	Characteristics[organism]	Term Source REF	Term Accession Number	Characteristics[organism part]	Term Source REF	Term Accession Number	Characteristics[age at histological diagnosis]	Unit	Term Source REF	Term Accession Number	Characteristics[sex]	Term Source REF	Term Accession Number	Characteristics[weight]	Unit	Term Source REF	Term Accession Number	Protocol REF	Sample Name	Comment[old sample name]	Comment[old patient number]	Factor Value[ethnicity]	Factor Value[histology]	Factor Value[histopathological grade]	Factor Value[age at histological diagnosis]	Factor Value[smoking status]
Stamford University School of Medicine	Homo sapiens	NCBITAXON	NCBITaxon:9606	lung	UBERON	UBERON:0002048	34	year	UO	UO:0000036	male	PATO	PATO:0000384	Not Collected	pound	UO	UO:0010034	Subject Demographics and Clinical Data	AMC-001	not applicable	not applicable	Not Recorded In Database	Not Collected	Adenocarcinoma	34	Nonsmoker
Stamford University School of Medicine				lung	UBERON	UBERON:0002048	33	year	UO	UO:0000036	female	PATO	PATO:0000383	Not Collected	pound	UO	UO:0010034	Subject Demographics and Clinical Data	AMC-002	not applicable	not applicable	Not Recorded In Database	Not Collected	Adenocarcinoma	33	Nonsmoker
Stamford University School of Medicine				lung	UBERON	UBERON:0002048	69	year	UO	UO:0000036	female	PATO	PATO:0000383	Not Collected	pound	UO	UO:0010034	Subject Demographics and Clinical Data	AMC-003	not applicable	not applicable	Not Recorded In Database	Not Collected	Adenocarcinoma	69	Nonsmoker
Stamford University School of Medicine				lung	UBERON	UBERON:0002048	80	year	UO	UO:0000036	female	PATO	PATO:0000383	Not Collected	pound	UO	UO:0010034	Subject Demographics and Clinical Data	AMC-004	not applicable	not applicable	Not Recorded In Database	Not Collected	Adenocarcinoma	80	Nonsmoker
Stamford University School of Medicine				lung	UBERON	UBERON:0002048	76	year	UO	UO:0000036	male	PATO	PATO:0000384	Not Collected	pound	UO	UO:0010034	Subject Demographics and Clinical Data	AMC-005	not applicable	not applicable	Not Recorded In Database	Not Collected	Adenocarcinoma	76	Former
Stamford University School of Medicine				lung	UBERON	UBERON:0002048	80	year	UO	UO:0000036	female	PATO	PATO:0000383	Not Collected	pound	UO	UO:0010034	Subject Demographics and Clinical Data	AMC-006	not applicable	not applicable	Not Recorded In Database	Not Collected	Adenocarcinoma	80	Former
Stamford University School of Medicine				lung	UBERON	UBERON:0002048	56	year	UO	UO:0000036	female	PATO	PATO:0000383	Not Collected	pound	UO	UO:0010034	Subject Demographics and Clinical Data	AMC-007	not applicable	not applicable	Not Recorded In Database	Not Collected	Adenocarcinoma	56	Nonsmoker
Stamford University School of Medicine				lung	UBERON	UBERON:0002048	65	year	UO	UO:0000036	female	PATO	PATO:0000383	Not Collected	pound	UO	UO:0010034	Subject Demographics and Clinical Data	AMC-008	not applicable	not applicable	Not Recorded In Database	Not Collected	Adenocarcinoma	65	Former
Stamford University School of Medicine				lung	UBERON	UBERON:0002048	61	year	UO	UO:0000036	male	PATO	PATO:0000384	Not Collected	pound	UO	UO:0010034	Subject Demographics and Clinical Data	AMC-009	not applicable	not applicable	Not Recorded In Database	Not Collected	Adenocarcinoma	61	Former
Stamford University School of Medicine				lung	UBERON	UBERON:0002048	42	year	UO	UO:0000036	female	PATO	PATO:0000383	Not Collected	pound	UO	UO:0010034	Subject Demographics and Clinical Data	AMC-010	not applicable	not applicable	Not Recorded In Database	Not Collected	Adenocarcinoma	42	Nonsmoker
Stamford University School of Medicine				lung	UBERON	UBERON:0002048	66	year	UO	UO:0000036	female	PATO	PATO:0000383	Not Collected	pound	UO	UO:0010034	Subject Demographics and Clinical Data	AMC-011	not applicable	not applicable	Not Recorded In Database	Not Collected	Adenocarcinoma	66	Former
Stamford University School of Medicine				lung	UBERON	UBERON:0002048	70	year	UO	UO:0000036	female	PATO	PATO:0000383	Not Collected	pound	UO	UO:0010034	Subject Demographics and Clinical Data	AMC-012	not applicable	not applicable	Not Recorded In Database	Not Collected	Adenocarcinoma	70	Nonsmoker
Stamford University School of Medicine				lung	UBERON	UBERON:0002048	67	year	UO	UO:0000036	female	PATO	PATO:0000383	Not Collected	pound	UO	UO:0010034	Subject Demographics and Clinical Data	AMC-013	not applicable	not applicable	Not Recorded In Database	Not Collected	Adenocarcinoma	67	Nonsmoker
Stamford University School of Medicine				lung	UBERON	UBERON:0002048	78	year	UO	UO:0000036	female	PATO	PATO:0000383	Not Collected	pound	UO	UO:0010034	Subject Demographics and Clinical Data	AMC-014	not applicable	not applicable	Not Recorded In Database	Not Collected	Adenocarcinoma	78	Former
Stamford University School of Medicine				lung	UBERON	UBERON:0002048	58	year	UO	UO:0000036	male	PATO	PATO:0000384	Not Collected	pound	UO	UO:0010034	Subject Demographics and Clinical Data	AMC-015	not applicable	not applicable	Not Recorded In Database	Not Collected	Adenocarcinoma	58	Former
Stamford University School of Medicine				lung	UBERON	UBERON:0002048	65	year	UO	UO:0000036	male	PATO	PATO:0000384	Not Collected	pound	UO	UO:0010034	Subject Demographics and Clinical Data	AMC-016	not applicable	not applicable	Not Recorded In Database	Not Collected	Adenocarcinoma	65	Former
Stamford University School of Medicine				lung	UBERON	UBERON:0002048	67	year	UO	UO:0000036	male	PATO	PATO:0000384	Not Collected	pound	UO	UO:0010034	Subject Demographics and Clinical Data	AMC-017	not applicable	not applicable	Not Recorded In Database	Not Collected	Adenocarcinoma	67	Former
Stamford University School of Medicine				lung	UBERON	UBERON:0002048	69	year	UO	UO:0000036	female	PATO	PATO:0000383	Not Collected	pound	UO	UO:0010034	Subject Demographics and Clinical Data	AMC-018	not applicable	not applicable	Not Recorded In Database	Not Collected	Adenocarcinoma	69	Former
Stamford University School of Medicine				lung	UBERON	UBERON:0002048	68	year	UO	UO:0000036	female	PATO	PATO:0000383	Not Collected	pound	UO	UO:0010034	Subject Demographics and Clinical Data	AMC-019	not applicable	not applicable	Not Recorded In Database	Not Collected	Adenocarcinoma	68	Former
Stamford University School of Medicine				lung	UBERON	UBERON:0002048	61	year	UO	UO:0000036	female	PATO	PATO:0000383	Not Collected	pound	UO	UO:0010034	Subject Demographics and Clinical Data	AMC-020	not applicable	not applicable	Not Recorded In Database	Not Collected	Adenocarcinoma	61	Former
Stamford University School of Medicine				lung	UBERON	UBERON:0002048	78	year	UO	UO:0000036	female	PATO	PATO:0000383	Not Collected	pound	UO	UO:0010034	Subject Demographics and Clinical Data	AMC-021	not applicable	not applicable	Not Recorded In Database	Not Collected	Adenocarcinoma	78	Former
Stamford University School of Medicine				lung	UBERON	UBERON:0002048	77	year	UO	UO:0000036	female	PATO	PATO:0000383	Not Collected	pound	UO	UO:0010034	Subject Demographics and Clinical Data	AMC-022	not applicable	not applicable	Not Recorded In Database	Not Collected	Adenocarcinoma	77	Former
Stamford University School of Medicine				lung	UBERON	UBERON:0002048	76	year	UO	UO:0000036	female	PATO	PATO:0000383	Not Collected	pound	UO	UO:0010034	Subject Demographics and Clinical Data	AMC-023	not applicable	not applicable	Not Recorded In Database	Not Collected	Adenocarcinoma	76	Nonsmoker
Stamford University School of Medicine				lung	UBERON	UBERON:0002048	67	year	UO	UO:0000036	female	PATO	PATO:0000383	Not Collected	pound	UO	UO:0010034	Subject Demographics and Clinical Data	AMC-024	not applicable	not applicable	Not Recorded In Database	Not Collected	Adenocarcinoma	67	Former
Stamford University School of Medicine				lung	UBERON	UBERON:0002048	77	year	UO	UO:0000036	female	PATO	PATO:0000383	Not Collected	pound	UO	UO:0010034	Subject Demographics and Clinical Data	AMC-025	not applicable	not applicable	Not Recorded In Database	Not Collected	Adenocarcinoma	77	Former
Stamford University School of Medicine				lung	UBERON	UBERON:0002048	76	year	UO	UO:0000036	female	PATO	PATO:0000383	Not Collected	pound	UO	UO:0010034	Subject Demographics and Clinical Data	AMC-026	not applicable	not applicable	Not Recorded In Database	Not Collected	Adenocarcinoma	76	Nonsmoker
Stamford University School of Medicine				lung	UBERON	UBERON:0002048	68	year	UO	UO:0000036	female	PATO	PATO:0000383	Not Collected	pound	UO	UO:0010034	Subject Demographics and Clinical Data	AMC-027	not applicable	not applicable	Not Recorded In Database	Not Collected	Adenocarcinoma	68	Former
Stamford University School of Medicine				lung	UBERON	UBERON:0002048	64	year	UO	UO:0000036	female	PATO	PATO:0000383	Not Collected	pound	UO	UO:0010034	Subject Demographics and Clinical Data	AMC-028	not applicable	not applicable	Not Recorded In Database	Not Collected	Adenocarcinoma	64	Former
Stamford University School of Medicine				lung	UBERON	UBERON:0002048	74	year	UO	UO:0000036	male	PATO	PATO:0000384	Not Collected	pound	UO	UO:0010034	Subject Demographics and Clinical Data	AMC-029	not applicable	not applicable	Not Recorded In Database	Not Collected	Adenocarcinoma	74	Former
Stamford University School of Medicine				lung	UBERON	UBERON:0002048	69	year	UO	UO:0000036	female	PATO	PATO:0000383	Not Collected	pound	UO	UO:0010034	Subject Demographics and Clinical Data	AMC-030	not applicable	not applicable	Not Recorded In Database	Not Collected	Adenocarcinoma	69	Nonsmoker
Stamford University School of Medicine				lung	UBERON	UBERON:0002048	66	year	UO	UO:0000036	male	PATO	PATO:0000384	Not Collected	pound	UO	UO:0010034	Subject Demographics and Clinical Data	AMC-031	not applicable	not applicable	Not Recorded In Database	Not Collected	Adenocarcinoma	66	Nonsmoker
Stamford University School of Medicine				lung	UBERON	UBERON:0002048	52	year	UO	UO:0000036	female	PATO	PATO:0000383	Not Collected	pound	UO	UO:0010034	Subject Demographics and Clinical Data	AMC-032	not applicable	not applicable	Not Recorded In Database	Not Collected	Adenocarcinoma	52	Nonsmoker
Stamford University School of Medicine				lung	UBERON	UBERON:0002048	61	year	UO	UO:0000036	male	PATO	PATO:0000384	Not Collected	pound	UO	UO:0010034	Subject Demographics and Clinical Data	AMC-033	not applicable	not applicable	Not Recorded In Database	Not Collected	Adenocarcinoma	61	Nonsmoker
Stamford University School of Medicine				lung	UBERON	UBERON:0002048	79	year	UO	UO:0000036	male	PATO	PATO:0000384	Not Collected	pound	UO	UO:0010034	Subject Demographics and Clinical Data	AMC-034	not applicable	not applicable	Not Recorded In Database	Not Collected	Adenocarcinoma	79	Nonsmoker
Stamford University School of Medicine				lung	UBERON	UBERON:0002048	24	year	UO	UO:0000036	male	PATO	PATO:0000384	Not Collected	pound	UO	UO:0010034	Subject Demographics and Clinical Data	AMC-035	not applicable	not applicable	Not Recorded In Database	Not Collected	Adenocarcinoma	24	Nonsmoker
Stamford University School of Medicine				lung	UBERON	UBERON:0002048	45	year	UO	UO:0000036	female	PATO	PATO:0000383	Not Collected	pound	UO	UO:0010034	Subject Demographics and Clinical Data	AMC-036	not applicable	not applicable	Not Recorded In Database	Not Collected	Adenocarcinoma	45	Nonsmoker
Stamford University School of Medicine				lung	UBERON	UBERON:0002048	61	year	UO	UO:0000036	female	PATO	PATO:0000383	Not Collected	pound	UO	UO:0010034	Subject Demographics and Clinical Data	AMC-037	not applicable	not applicable	Not Recorded In Database	Not Collected	Adenocarcinoma	61	Former
Stamford University School of Medicine				lung	UBERON	UBERON:0002048	66	year	UO	UO:0000036	female	PATO	PATO:0000383	49.1	pound	UO	UO:0010034	Subject Demographics and Clinical Data	AMC-038	not applicable	not applicable	Not Recorded In Database	Not Collected	Adenocarcinoma	66	Nonsmoker
Stamford University School of Medicine				lung	UBERON	UBERON:0002048	69	year	UO	UO:0000036	male	PATO	PATO:0000384	Not Collected	pound	UO	UO:0010034	Subject Demographics and Clinical Data	AMC-039	not applicable	not applicable	Not Recorded In Database	Not Collected	Adenocarcinoma	69	Former
Stamford University School of Medicine				lung	UBERON	UBERON:0002048	77	year	UO	UO:0000036	female	PATO	PATO:0000383	Not Collected	pound	UO	UO:0010034	Subject Demographics and Clinical Data	AMC-040	not applicable	not applicable	Not Recorded In Database	Not Collected	Adenocarcinoma	77	Nonsmoker
Stamford University School of Medicine				lung	UBERON	UBERON:0002048	64	year	UO	UO:0000036	female	PATO	PATO:0000383	Not Collected	pound	UO	UO:0010034	Subject Demographics and Clinical Data	AMC-041	not applicable	not applicable	Not Recorded In Database	Not Collected	Adenocarcinoma	64	Nonsmoker
Stamford University School of Medicine				lung	UBERON	UBERON:0002048	66	year	UO	UO:0000036	male	PATO	PATO:0000384	Not Collected	pound	UO	UO:0010034	Subject Demographics and Clinical Data	AMC-042	not applicable	not applicable	Not Recorded In Database	Not Collected	Adenocarcinoma	66	Nonsmoker
Stamford University School of Medicine				lung	UBERON	UBERON:0002048	79	year	UO	UO:0000036	male	PATO	PATO:0000384	Not Collected	pound	UO	UO:0010034	Subject Demographics and Clinical Data	AMC-043	not applicable	not applicable	Not Recorded In Database	Not Collected	Adenocarcinoma	79	Former
Stamford University School of Medicine				lung	UBERON	UBERON:0002048	67	year	UO	UO:0000036	female	PATO	PATO:0000383	Not Collected	pound	UO	UO:0010034	Subject Demographics and Clinical Data	AMC-044	not applicable	not applicable	Not Recorded In Database	Not Collected	Adenocarcinoma	67	Nonsmoker
Stamford University School of Medicine				lung	UBERON	UBERON:0002048	60	year	UO	UO:0000036	female	PATO	PATO:0000383	Not Collected	pound	UO	UO:0010034	Subject Demographics and Clinical Data	AMC-045	not applicable	not applicable	Not Recorded In Database	Not Collected	Adenocarcinoma	60	Nonsmoker
Stamford University School of Medicine				lung	UBERON	UBERON:0002048	80	year	UO	UO:0000036	female	PATO	PATO:0000383	Not Collected	pound	UO	UO:0010034	Subject Demographics and Clinical Data	AMC-046	not applicable	not applicable	Not Recorded In Database	Not Collected	Adenocarcinoma	80	Former
Stamford University School of Medicine				lung	UBERON	UBERON:0002048	69	year	UO	UO:0000036	female	PATO	PATO:0000383	Not Collected	pound	UO	UO:0010034	Subject Demographics and Clinical Data	AMC-047	not applicable	not applicable	Not Recorded In Database	Not Collected	Adenocarcinoma	69	Former
Stamford University School of Medicine				lung	UBERON	UBERON:0002048	72	year	UO	UO:0000036	male	PATO	PATO:0000384	Not Collected	pound	UO	UO:0010034	Subject Demographics and Clinical Data	AMC-048	not applicable	not applicable	Not Recorded In Database	Not Collected	Adenocarcinoma	72	Former
Stamford University School of Medicine				lung	UBERON	UBERON:0002048	75	year	UO	UO:0000036	male	PATO	PATO:0000384	Not Collected	pound	UO	UO:0010034	Subject Demographics and Clinical Data	AMC-049	not applicable	not applicable	Not Recorded In Database	Not Collected	Adenocarcinoma	75	Former
Stamford University School of Medicine and Palo Alto Veterans Affairs Healthcare System				lung	UBERON	UBERON:0002048	79	year	UO	UO:0000036	female	PATO	PATO:0000383	146	pound	UO	UO:0010034	Subject Demographics and Clinical Data	R01-001	GSM714048	Patient 5	Caucasian	G2 Moderately differentiated	Adenocarcinoma	79	Former
Stamford University School of Medicine and Palo Alto Veterans Affairs Healthcare System				lung	UBERON	UBERON:0002048	65	year	UO	UO:0000036	female	PATO	PATO:0000383	195	pound	UO	UO:0010034	Subject Demographics and Clinical Data	R01-002	GSM714049	Patient 6	Asian	G1 Well differentiated	Adenocarcinoma	65	Nonsmoker
Stamford University School of Medicine and Palo Alto Veterans Affairs Healthcare System				lung	UBERON	UBERON:0002048	65	year	UO	UO:0000036	male	PATO	PATO:0000384	Not Collected	pound	UO	UO:0010034	Subject Demographics and Clinical Data	R01-003	GSM714050	Patient 7	Caucasian	Other, Type I: Well to moderately differentiated	Adenocarcinoma	65	Current
Stamford University School of Medicine and Palo Alto Veterans Affairs Healthcare System				lung	UBERON	UBERON:0002048	67	year	UO	UO:0000036	male	PATO	PATO:0000384	Not Collected	pound	UO	UO:0010034	Subject Demographics and Clinical Data	R01-004	GSM714067	Patient 24	Caucasian	G2 Moderately differentiated	Squamous cell carcinoma	67	Former
Stamford University School of Medicine and Palo Alto Veterans Affairs Healthcare System				lung	UBERON	UBERON:0002048	84	year	UO	UO:0000036	male	PATO	PATO:0000384	145	pound	UO	UO:0010034	Subject Demographics and Clinical Data	R01-005	GSM714045	Patient 2	Native Hawaiian/Pacific Islander	G3 Poorly differentiated	Adenocarcinoma	84	Former
Stamford University School of Medicine and Palo Alto Veterans Affairs Healthcare System				lung	UBERON	UBERON:0002048	62	year	UO	UO:0000036	male	PATO	PATO:0000384	Not Collected	pound	UO	UO:0010034	Subject Demographics and Clinical Data	R01-006	GSM714051	Patient 8	Caucasian	G1 Well differentiated	Adenocarcinoma	62	Former
Stamford University School of Medicine and Palo Alto Veterans Affairs Healthcare System				lung	UBERON	UBERON:0002048	68	year	UO	UO:0000036	male	PATO	PATO:0000384	Not Collected	pound	UO	UO:0010034	Subject Demographics and Clinical Data	R01-007	GSM714052	Patient 9	Caucasian	G3 Poorly differentiated	Squamous cell carcinoma	68	Former
Stamford University School of Medicine and Palo Alto Veterans Affairs Healthcare System				lung	UBERON	UBERON:0002048	73	year	UO	UO:0000036	male	PATO	PATO:0000384	102	pound	UO	UO:0010034	Subject Demographics and Clinical Data	R01-008	GSM714044	Patient 1	Caucasian	G1 Well differentiated	Adenocarcinoma	73	Nonsmoker
Stamford University School of Medicine and Palo Alto Veterans Affairs Healthcare System				lung	UBERON	UBERON:0002048	59	year	UO	UO:0000036	male	PATO	PATO:0000384	133	pound	UO	UO:0010034	Subject Demographics and Clinical Data	R01-009	GSM714053	Patient 10	Caucasian	G3 Poorly differentiated	Adenocarcinoma	59	Current
Stamford University School of Medicine and Palo Alto Veterans Affairs Healthcare System				lung	UBERON	UBERON:0002048	72	year	UO	UO:0000036	male	PATO	PATO:0000384	Not Collected	pound	UO	UO:0010034	Subject Demographics and Clinical Data	R01-010	GSM714054	Patient 11	Caucasian	G2 Moderately differentiated	Squamous cell carcinoma	72	Former
Stamford University School of Medicine and Palo Alto Veterans Affairs Healthcare System				lung	UBERON	UBERON:0002048	65	year	UO	UO:0000036	female	PATO	PATO:0000383	90	pound	UO	UO:0010034	Subject Demographics and Clinical Data	R01-011	GSM714055	Patient 12	Asian	G3 Poorly differentiated	Squamous cell carcinoma	65	Nonsmoker
Stamford University School of Medicine and Palo Alto Veterans Affairs Healthcare System				lung	UBERON	UBERON:0002048	70	year	UO	UO:0000036	female	PATO	PATO:0000383	125	pound	UO	UO:0010034	Subject Demographics and Clinical Data	R01-012	GSM714056	Patient 13	Caucasian	G2 Moderately differentiated	Adenocarcinoma	70	Nonsmoker
Stamford University School of Medicine and Palo Alto Veterans Affairs Healthcare System				lung	UBERON	UBERON:0002048	46	year	UO	UO:0000036	female	PATO	PATO:0000383	176	pound	UO	UO:0010034	Subject Demographics and Clinical Data	R01-013	GSM714057	Patient 14	Asian	G2 Moderately differentiated	Adenocarcinoma	46	Former
Stamford University School of Medicine and Palo Alto Veterans Affairs Healthcare System				lung	UBERON	UBERON:0002048	52	year	UO	UO:0000036	female	PATO	PATO:0000383	130	pound	UO	UO:0010034	Subject Demographics and Clinical Data	R01-014	GSM714068	Patient 25	Caucasian	G1 Well differentiated	Adenocarcinoma	52	Former
Stamford University School of Medicine and Palo Alto Veterans Affairs Healthcare System				lung	UBERON	UBERON:0002048	74	year	UO	UO:0000036	male	PATO	PATO:0000384	Not Collected	pound	UO	UO:0010034	Subject Demographics and Clinical Data	R01-015	GSM714058	Patient 15	Caucasian	G3 Poorly differentiated	Adenocarcinoma	74	Nonsmoker
Stamford University School of Medicine and Palo Alto Veterans Affairs Healthcare System				lung	UBERON	UBERON:0002048	64	year	UO	UO:0000036	male	PATO	PATO:0000384	195	pound	UO	UO:0010034	Subject Demographics and Clinical Data	R01-016	GSM714059	Patient 16	African-American	G2 Moderately differentiated	Adenocarcinoma	64	Current
Stamford University School of Medicine and Palo Alto Veterans Affairs Healthcare System				lung	UBERON	UBERON:0002048	77	year	UO	UO:0000036	male	PATO	PATO:0000384	175	pound	UO	UO:0010034	Subject Demographics and Clinical Data	R01-017	GSM714060	Patient 17	Caucasian	G1 Well differentiated	Adenocarcinoma	77	Former
Stamford University School of Medicine and Palo Alto Veterans Affairs Healthcare System				lung	UBERON	UBERON:0002048	67	year	UO	UO:0000036	male	PATO	PATO:0000384	Not Collected	pound	UO	UO:0010034	Subject Demographics and Clinical Data	R01-018	GSM714061	Patient 18	Caucasian	G3 Poorly differentiated	Squamous cell carcinoma	67	Former
Stamford University School of Medicine and Palo Alto Veterans Affairs Healthcare System				lung	UBERON	UBERON:0002048	71	year	UO	UO:0000036	male	PATO	PATO:0000384	205	pound	UO	UO:0010034	Subject Demographics and Clinical Data	R01-019	GSM714062	Patient 19	Caucasian	G2 Moderately differentiated	Adenocarcinoma	71	Former
Stamford University School of Medicine and Palo Alto Veterans Affairs Healthcare System				lung	UBERON	UBERON:0002048	63	year	UO	UO:0000036	female	PATO	PATO:0000383	152	pound	UO	UO:0010034	Subject Demographics and Clinical Data	R01-020	GSM714069	Patient 26	Caucasian	G2 Moderately differentiated	Adenocarcinoma	63	Nonsmoker
Stamford University School of Medicine and Palo Alto Veterans Affairs Healthcare System				lung	UBERON	UBERON:0002048	61	year	UO	UO:0000036	female	PATO	PATO:0000383	149	pound	UO	UO:0010034	Subject Demographics and Clinical Data	R01-021	GSM714063	Patient 20	Asian	G2 Moderately differentiated	Adenocarcinoma	61	Nonsmoker
Stamford University School of Medicine and Palo Alto Veterans Affairs Healthcare System				lung	UBERON	UBERON:0002048	62	year	UO	UO:0000036	male	PATO	PATO:0000384	Not Collected	pound	UO	UO:0010034	Subject Demographics and Clinical Data	R01-022	GSM714064	Patient 21	African-American	G2 Moderately differentiated	Adenocarcinoma	62	Nonsmoker
Stamford University School of Medicine and Palo Alto Veterans Affairs Healthcare System				lung	UBERON	UBERON:0002048	81	year	UO	UO:0000036	male	PATO	PATO:0000384	Not Collected	pound	UO	UO:0010034	Subject Demographics and Clinical Data	R01-023	GSM714047	Patient 4	Native Hawaiian/Pacific Islander	G2 Moderately differentiated	Adenocarcinoma	81	Former
Stamford University School of Medicine and Palo Alto Veterans Affairs Healthcare System				lung	UBERON	UBERON:0002048	52	year	UO	UO:0000036	male	PATO	PATO:0000384	169	pound	UO	UO:0010034	Subject Demographics and Clinical Data	R01-024	GSM714065	Patient 22	Caucasian	G1 Well differentiated	Adenocarcinoma	52	Current
Stamford University School of Medicine and Palo Alto Veterans Affairs Healthcare System				lung	UBERON	UBERON:0002048	68	year	UO	UO:0000036	male	PATO	PATO:0000384	Not Collected	pound	UO	UO:0010034	Subject Demographics and Clinical Data	R01-025	GSM714046	Patient 3	Caucasian	G1 Well differentiated	Adenocarcinoma	68	Current
Stamford University School of Medicine and Palo Alto Veterans Affairs Healthcare System				lung	UBERON	UBERON:0002048	59	year	UO	UO:0000036	male	PATO	PATO:0000384	158	pound	UO	UO:0010034	Subject Demographics and Clinical Data	R01-026	GSM714066	Patient 23	Asian	G2 Moderately differentiated	Adenocarcinoma	59	Nonsmoker
Stamford University School of Medicine and Palo Alto Veterans Affairs Healthcare System				lung	UBERON	UBERON:0002048	76	year	UO	UO:0000036	male	PATO	PATO:0000384	152.145	pound	UO	UO:0010034	Subject Demographics and Clinical Data	R01-027	not applicable	not applicable	Caucasian	G3 Poorly differentiated	NSCLC NOS (not otherwise specified)	76	Former
Stamford University School of Medicine and Palo Alto Veterans Affairs Healthcare System				lung	UBERON	UBERON:0002048	67	year	UO	UO:0000036	male	PATO	PATO:0000384	189.63	pound	UO	UO:0010034	Subject Demographics and Clinical Data	R01-028	not applicable	not applicable	Caucasian	G3 Poorly differentiated	Adenocarcinoma	67	Former
Stamford University School of Medicine and Palo Alto Veterans Affairs Healthcare System				lung	UBERON	UBERON:0002048	76	year	UO	UO:0000036	male	PATO	PATO:0000384	249.165	pound	UO	UO:0010034	Subject Demographics and Clinical Data	R01-029	not applicable	not applicable	Caucasian	G2 Moderately differentiated	NSCLC NOS (not otherwise specified)	76	Former
Stamford University School of Medicine and Palo Alto Veterans Affairs Healthcare System				lung	UBERON	UBERON:0002048	86	year	UO	UO:0000036	male	PATO	PATO:0000384	189.63	pound	UO	UO:0010034	Subject Demographics and Clinical Data	R01-030	not applicable	not applicable	Caucasian	G1 Well differentiated	Adenocarcinoma	86	Former
Stamford University School of Medicine and Palo Alto Veterans Affairs Healthcare System				lung	UBERON	UBERON:0002048	64	year	UO	UO:0000036	male	PATO	PATO:0000384	160.965	pound	UO	UO:0010034	Subject Demographics and Clinical Data	R01-031	not applicable	not applicable	Hispanic/Latino	G3 Poorly differentiated	NSCLC NOS (not otherwise specified)	64	Former
Stamford University School of Medicine and Palo Alto Veterans Affairs Healthcare System				lung	UBERON	UBERON:0002048	63	year	UO	UO:0000036	male	PATO	PATO:0000384	134.505	pound	UO	UO:0010034	Subject Demographics and Clinical Data	R01-032	not applicable	not applicable	Caucasian	Other, Type II: Moderately to poorly differentiated	Adenocarcinoma	63	Former
Stamford University School of Medicine and Palo Alto Veterans Affairs Healthcare System				lung	UBERON	UBERON:0002048	69	year	UO	UO:0000036	male	PATO	PATO:0000384	185.22	pound	UO	UO:0010034	Subject Demographics and Clinical Data	R01-033	not applicable	not applicable	Caucasian	Other, Type I: Well to moderately differentiated	Adenocarcinoma	69	Former
Stamford University School of Medicine and Palo Alto Veterans Affairs Healthcare System				lung	UBERON	UBERON:0002048	64	year	UO	UO:0000036	male	PATO	PATO:0000384	180.81	pound	UO	UO:0010034	Subject Demographics and Clinical Data	R01-034	not applicable	not applicable	Hispanic/Latino	G2 Moderately differentiated	Adenocarcinoma	64	Nonsmoker
Stamford University School of Medicine and Palo Alto Veterans Affairs Healthcare System				lung	UBERON	UBERON:0002048	78	year	UO	UO:0000036	male	PATO	PATO:0000384	216.09	pound	UO	UO:0010034	Subject Demographics and Clinical Data	R01-035	not applicable	not applicable	Caucasian	G1 Well differentiated	Adenocarcinoma	78	Current
Stamford University School of Medicine and Palo Alto Veterans Affairs Healthcare System				lung	UBERON	UBERON:0002048	43	year	UO	UO:0000036	male	PATO	PATO:0000384	317.52	pound	UO	UO:0010034	Subject Demographics and Clinical Data	R01-036	not applicable	not applicable	Caucasian	G3 Poorly differentiated	Adenocarcinoma	43	Former
Stamford University School of Medicine and Palo Alto Veterans Affairs Healthcare System				lung	UBERON	UBERON:0002048	84	year	UO	UO:0000036	male	PATO	PATO:0000384	187.425	pound	UO	UO:0010034	Subject Demographics and Clinical Data	R01-037	not applicable	not applicable	Caucasian	Other, Type II: Moderately to poorly differentiated	Adenocarcinoma	84	Former
Stamford University School of Medicine and Palo Alto Veterans Affairs Healthcare System				lung	UBERON	UBERON:0002048	59	year	UO	UO:0000036	male	PATO	PATO:0000384	216.09	pound	UO	UO:0010034	Subject Demographics and Clinical Data	R01-038	not applicable	not applicable	Caucasian	G2 Moderately differentiated	Squamous cell carcinoma	59	Former
Stamford University School of Medicine and Palo Alto Veterans Affairs Healthcare System				lung	UBERON	UBERON:0002048	78	year	UO	UO:0000036	male	PATO	PATO:0000384	198.45	pound	UO	UO:0010034	Subject Demographics and Clinical Data	R01-039	not applicable	not applicable	Caucasian	G1 Well differentiated	Squamous cell carcinoma	78	Former
Stamford University School of Medicine and Palo Alto Veterans Affairs Healthcare System				lung	UBERON	UBERON:0002048	64	year	UO	UO:0000036	male	PATO	PATO:0000384	211.68	pound	UO	UO:0010034	Subject Demographics and Clinical Data	R01-040	not applicable	not applicable	Caucasian	G2 Moderately differentiated	Squamous cell carcinoma	64	Former
Stamford University School of Medicine and Palo Alto Veterans Affairs Healthcare System				lung	UBERON	UBERON:0002048	57	year	UO	UO:0000036	female	PATO	PATO:0000383	288.855	pound	UO	UO:0010034	Subject Demographics and Clinical Data	R01-041	not applicable	not applicable	Caucasian	G2 Moderately differentiated	Squamous cell carcinoma	57	Former
Stamford University School of Medicine and Palo Alto Veterans Affairs Healthcare System				lung	UBERON	UBERON:0002048	76	year	UO	UO:0000036	male	PATO	PATO:0000384	178.605	pound	UO	UO:0010034	Subject Demographics and Clinical Data	R01-042	not applicable	not applicable	African-American	Other, Type I: Well to moderately differentiated	Squamous cell carcinoma	76	Current
Stamford University School of Medicine and Palo Alto Veterans Affairs Healthcare System				lung	UBERON	UBERON:0002048	81	year	UO	UO:0000036	male	PATO	PATO:0000384	174.195	pound	UO	UO:0010034	Subject Demographics and Clinical Data	R01-043	not applicable	not applicable	African-American	G2 Moderately differentiated	Adenocarcinoma	81	Former
Stamford University School of Medicine and Palo Alto Veterans Affairs Healthcare System				lung	UBERON	UBERON:0002048	72	year	UO	UO:0000036	male	PATO	PATO:0000384	167.58	pound	UO	UO:0010034	Subject Demographics and Clinical Data	R01-044	not applicable	not applicable	Caucasian	G2 Moderately differentiated	Adenocarcinoma	72	Former
Stamford University School of Medicine and Palo Alto Veterans Affairs Healthcare System				lung	UBERON	UBERON:0002048	66	year	UO	UO:0000036	male	PATO	PATO:0000384	145.53	pound	UO	UO:0010034	Subject Demographics and Clinical Data	R01-045	not applicable	not applicable	Caucasian	G2 Moderately differentiated	Adenocarcinoma	66	Former
Stamford University School of Medicine and Palo Alto Veterans Affairs Healthcare System				lung	UBERON	UBERON:0002048	66	year	UO	UO:0000036	male	PATO	PATO:0000384	200.655	pound	UO	UO:0010034	Subject Demographics and Clinical Data	R01-046	not applicable	not applicable	Caucasian	G2 Moderately differentiated	Squamous cell carcinoma	66	Former
Stamford University School of Medicine and Palo Alto Veterans Affairs Healthcare System				lung	UBERON	UBERON:0002048	87	year	UO	UO:0000036	male	PATO	PATO:0000384	160.965	pound	UO	UO:0010034	Subject Demographics and Clinical Data	R01-047	not applicable	not applicable	Caucasian	G1 Well differentiated	Adenocarcinoma	87	Former
Stamford University School of Medicine and Palo Alto Veterans Affairs Healthcare System				lung	UBERON	UBERON:0002048	77	year	UO	UO:0000036	male	PATO	PATO:0000384	185.22	pound	UO	UO:0010034	Subject Demographics and Clinical Data	R01-048	not applicable	not applicable	Caucasian	G2 Moderately differentiated	Adenocarcinoma	77	Former
Stamford University School of Medicine and Palo Alto Veterans Affairs Healthcare System				lung	UBERON	UBERON:0002048	70	year	UO	UO:0000036	female	PATO	PATO:0000383	174.195	pound	UO	UO:0010034	Subject Demographics and Clinical Data	R01-049	not applicable	not applicable	Caucasian	G2 Moderately differentiated	Squamous cell carcinoma	70	Current
Stamford University School of Medicine and Palo Alto Veterans Affairs Healthcare System				lung	UBERON	UBERON:0002048	73	year	UO	UO:0000036	female	PATO	PATO:0000383	127.89	pound	UO	UO:0010034	Subject Demographics and Clinical Data	R01-050	not applicable	not applicable	Caucasian	G2 Moderately differentiated	Adenocarcinoma	73	Current
Stamford University School of Medicine and Palo Alto Veterans Affairs Healthcare System				lung	UBERON	UBERON:0002048	70	year	UO	UO:0000036	male	PATO	PATO:0000384	202.86	pound	UO	UO:0010034	Subject Demographics and Clinical Data	R01-051	not applicable	not applicable	Caucasian	G2 Moderately differentiated	Adenocarcinoma	70	Nonsmoker
Stamford University School of Medicine and Palo Alto Veterans Affairs Healthcare System				lung	UBERON	UBERON:0002048	75	year	UO	UO:0000036	male	PATO	PATO:0000384	185.22	pound	UO	UO:0010034	Subject Demographics and Clinical Data	R01-052	not applicable	not applicable	Caucasian	G1 Well differentiated	Adenocarcinoma	75	Nonsmoker
Stamford University School of Medicine and Palo Alto Veterans Affairs Healthcare System				lung	UBERON	UBERON:0002048	62	year	UO	UO:0000036	male	PATO	PATO:0000384	127.89	pound	UO	UO:0010034	Subject Demographics and Clinical Data	R01-053	not applicable	not applicable	African-American	G3 Poorly differentiated	Adenocarcinoma	62	Current
Stamford University School of Medicine and Palo Alto Veterans Affairs Healthcare System				lung	UBERON	UBERON:0002048	56	year	UO	UO:0000036	male	PATO	PATO:0000384	220.5	pound	UO	UO:0010034	Subject Demographics and Clinical Data	R01-054	not applicable	not applicable	Caucasian	G2 Moderately differentiated	Adenocarcinoma	56	Current
Stamford University School of Medicine and Palo Alto Veterans Affairs Healthcare System				lung	UBERON	UBERON:0002048	69	year	UO	UO:0000036	male	PATO	PATO:0000384	200.655	pound	UO	UO:0010034	Subject Demographics and Clinical Data	R01-055	not applicable	not applicable	Caucasian	G2 Moderately differentiated	Squamous cell carcinoma	69	Former
Stamford University School of Medicine and Palo Alto Veterans Affairs Healthcare System				lung	UBERON	UBERON:0002048	71	year	UO	UO:0000036	male	PATO	PATO:0000384	180.81	pound	UO	UO:0010034	Subject Demographics and Clinical Data	R01-056	not applicable	not applicable	Caucasian	Other, Type I: Well to moderately differentiated	Adenocarcinoma	71	Former
Stamford University School of Medicine and Palo Alto Veterans Affairs Healthcare System				lung	UBERON	UBERON:0002048	65	year	UO	UO:0000036	male	PATO	PATO:0000384	185.22	pound	UO	UO:0010034	Subject Demographics and Clinical Data	R01-057	not applicable	not applicable	Caucasian	G2 Moderately differentiated	Adenocarcinoma	65	Current
Stamford University School of Medicine and Palo Alto Veterans Affairs Healthcare System				lung	UBERON	UBERON:0002048	63	year	UO	UO:0000036	male	PATO	PATO:0000384	145.53	pound	UO	UO:0010034	Subject Demographics and Clinical Data	R01-058	not applicable	not applicable	Asian	Other, Type I: Well to moderately differentiated	Adenocarcinoma	63	Nonsmoker
Stamford University School of Medicine and Palo Alto Veterans Affairs Healthcare System				lung	UBERON	UBERON:0002048	67	year	UO	UO:0000036	male	PATO	PATO:0000384	160.965	pound	UO	UO:0010034	Subject Demographics and Clinical Data	R01-059	not applicable	not applicable	Caucasian	G2 Moderately differentiated	Adenocarcinoma	67	Former
Stamford University School of Medicine and Palo Alto Veterans Affairs Healthcare System				lung	UBERON	UBERON:0002048	53	year	UO	UO:0000036	female	PATO	PATO:0000383	156.555	pound	UO	UO:0010034	Subject Demographics and Clinical Data	R01-060	not applicable	not applicable	Caucasian	G2 Moderately differentiated	Adenocarcinoma	53	Current
Stamford University School of Medicine and Palo Alto Veterans Affairs Healthcare System				lung	UBERON	UBERON:0002048	67	year	UO	UO:0000036	male	PATO	PATO:0000384	200.655	pound	UO	UO:0010034	Subject Demographics and Clinical Data	R01-061	not applicable	not applicable	Caucasian	Other, Type II: Moderately to poorly differentiated	Adenocarcinoma	67	Former
Stamford University School of Medicine and Palo Alto Veterans Affairs Healthcare System				lung	UBERON	UBERON:0002048	72	year	UO	UO:0000036	male	PATO	PATO:0000384	200.655	pound	UO	UO:0010034	Subject Demographics and Clinical Data	R01-062	not applicable	not applicable	Caucasian	Other, Type II: Moderately to poorly differentiated	Adenocarcinoma	72	Former
Stamford University School of Medicine and Palo Alto Veterans Affairs Healthcare System				lung	UBERON	UBERON:0002048	65	year	UO	UO:0000036	male	PATO	PATO:0000384	209.475	pound	UO	UO:0010034	Subject Demographics and Clinical Data	R01-063	not applicable	not applicable	Caucasian	G3 Poorly differentiated	Adenocarcinoma	65	Former
Stamford University School of Medicine and Palo Alto Veterans Affairs Healthcare System				lung	UBERON	UBERON:0002048	81	year	UO	UO:0000036	male	PATO	PATO:0000384	147.735	pound	UO	UO:0010034	Subject Demographics and Clinical Data	R01-064	not applicable	not applicable	Hispanic/Latino	G2 Moderately differentiated	Squamous cell carcinoma	81	Current
Stamford University School of Medicine and Palo Alto Veterans Affairs Healthcare System				lung	UBERON	UBERON:0002048	80	year	UO	UO:0000036	male	PATO	PATO:0000384	194.04	pound	UO	UO:0010034	Subject Demographics and Clinical Data	R01-065	not applicable	not applicable	Caucasian	G2 Moderately differentiated	Squamous cell carcinoma	80	Former
Stamford University School of Medicine and Palo Alto Veterans Affairs Healthcare System				lung	UBERON	UBERON:0002048	67	year	UO	UO:0000036	male	PATO	PATO:0000384	194.04	pound	UO	UO:0010034	Subject Demographics and Clinical Data	R01-066	not applicable	not applicable	Caucasian	G3 Poorly differentiated	Adenocarcinoma	67	Former
Stamford University School of Medicine and Palo Alto Veterans Affairs Healthcare System				lung	UBERON	UBERON:0002048	65	year	UO	UO:0000036	male	PATO	PATO:0000384	207.27	pound	UO	UO:0010034	Subject Demographics and Clinical Data	R01-067	not applicable	not applicable	Caucasian	G2 Moderately differentiated	Adenocarcinoma	65	Former
Stamford University School of Medicine and Palo Alto Veterans Affairs Healthcare System				lung	UBERON	UBERON:0002048	63	year	UO	UO:0000036	male	PATO	PATO:0000384	183.015	pound	UO	UO:0010034	Subject Demographics and Clinical Data	R01-068	not applicable	not applicable	Caucasian	G3 Poorly differentiated	Adenocarcinoma	63	Former
Stamford University School of Medicine and Palo Alto Veterans Affairs Healthcare System				lung	UBERON	UBERON:0002048	70	year	UO	UO:0000036	male	PATO	PATO:0000384	171.99	pound	UO	UO:0010034	Subject Demographics and Clinical Data	R01-069	not applicable	not applicable	Caucasian	G2 Moderately differentiated	Squamous cell carcinoma	70	Former
Stamford University School of Medicine and Palo Alto Veterans Affairs Healthcare System				lung	UBERON	UBERON:0002048	66	year	UO	UO:0000036	male	PATO	PATO:0000384	160.965	pound	UO	UO:0010034	Subject Demographics and Clinical Data	R01-070	not applicable	not applicable	Caucasian	G1 Well differentiated	Adenocarcinoma	66	Former
Stamford University School of Medicine and Palo Alto Veterans Affairs Healthcare System				lung	UBERON	UBERON:0002048	72	year	UO	UO:0000036	male	PATO	PATO:0000384	145.53	pound	UO	UO:0010034	Subject Demographics and Clinical Data	R01-071	not applicable	not applicable	Caucasian	G1 Well differentiated	Squamous cell carcinoma	72	Former
Stamford University School of Medicine and Palo Alto Veterans Affairs Healthcare System				lung	UBERON	UBERON:0002048	70	year	UO	UO:0000036	male	PATO	PATO:0000384	152.145	pound	UO	UO:0010034	Subject Demographics and Clinical Data	R01-072	not applicable	not applicable	Caucasian	G3 Poorly differentiated	Adenocarcinoma	70	Former
Stamford University School of Medicine and Palo Alto Veterans Affairs Healthcare System				lung	UBERON	UBERON:0002048	70	year	UO	UO:0000036	male	PATO	PATO:0000384	224.91	pound	UO	UO:0010034	Subject Demographics and Clinical Data	R01-073	not applicable	not applicable	Caucasian	G2 Moderately differentiated	Squamous cell carcinoma	70	Former
Stamford University School of Medicine and Palo Alto Veterans Affairs Healthcare System				lung	UBERON	UBERON:0002048	78	year	UO	UO:0000036	female	PATO	PATO:0000383	148.02165	pound	UO	UO:0010034	Subject Demographics and Clinical Data	R01-074	not applicable	not applicable	Caucasian	G2 Moderately differentiated	Adenocarcinoma	78	Former
Stamford University School of Medicine and Palo Alto Veterans Affairs Healthcare System				lung	UBERON	UBERON:0002048	86	year	UO	UO:0000036	male	PATO	PATO:0000384	132.3	pound	UO	UO:0010034	Subject Demographics and Clinical Data	R01-075	not applicable	not applicable	Caucasian	G2 Moderately differentiated	Adenocarcinoma	86	Former
Stamford University School of Medicine and Palo Alto Veterans Affairs Healthcare System				lung	UBERON	UBERON:0002048	62	year	UO	UO:0000036	male	PATO	PATO:0000384	180.1926	pound	UO	UO:0010034	Subject Demographics and Clinical Data	R01-076	not applicable	not applicable	Caucasian	G2 Moderately differentiated	Adenocarcinoma	62	Former
Stamford University School of Medicine and Palo Alto Veterans Affairs Healthcare System				lung	UBERON	UBERON:0002048	75	year	UO	UO:0000036	female	PATO	PATO:0000383	199.04535	pound	UO	UO:0010034	Subject Demographics and Clinical Data	R01-077	not applicable	not applicable	Caucasian	Other, Type II: Moderately to poorly differentiated	Adenocarcinoma	75	Nonsmoker
Stamford University School of Medicine and Palo Alto Veterans Affairs Healthcare System				lung	UBERON	UBERON:0002048	74	year	UO	UO:0000036	female	PATO	PATO:0000383	103.635	pound	UO	UO:0010034	Subject Demographics and Clinical Data	R01-078	not applicable	not applicable	Caucasian	G2 Moderately differentiated	Adenocarcinoma	74	Former
Stamford University School of Medicine and Palo Alto Veterans Affairs Healthcare System				lung	UBERON	UBERON:0002048	85	year	UO	UO:0000036	female	PATO	PATO:0000383	111.5815	pound	UO	UO:0010034	Subject Demographics and Clinical Data	R01-079	not applicable	not applicable	Caucasian	G2 Moderately differentiated	Adenocarcinoma	85	Former
Stamford University School of Medicine and Palo Alto Veterans Affairs Healthcare System				lung	UBERON	UBERON:0002048	71	year	UO	UO:0000036	male	PATO	PATO:0000384	214	pound	UO	UO:0010034	Subject Demographics and Clinical Data	R01-080	not applicable	not applicable	Caucasian	G1 Well differentiated	Adenocarcinoma	71	Former
Stamford University School of Medicine and Palo Alto Veterans Affairs Healthcare System				lung	UBERON	UBERON:0002048	47	year	UO	UO:0000036	female	PATO	PATO:0000383	114.66	pound	UO	UO:0010034	Subject Demographics and Clinical Data	R01-081	not applicable	not applicable	Asian	G1 Well differentiated	Adenocarcinoma	47	Nonsmoker
Stamford University School of Medicine and Palo Alto Veterans Affairs Healthcare System				lung	UBERON	UBERON:0002048	69	year	UO	UO:0000036	male	PATO	PATO:0000384	200.655	pound	UO	UO:0010034	Subject Demographics and Clinical Data	R01-082	not applicable	not applicable	Caucasian	G2 Moderately differentiated	Adenocarcinoma	69	Former
Stamford University School of Medicine and Palo Alto Veterans Affairs Healthcare System				lung	UBERON	UBERON:0002048	68	year	UO	UO:0000036	male	PATO	PATO:0000384	160.965	pound	UO	UO:0010034	Subject Demographics and Clinical Data	R01-083	not applicable	not applicable	Caucasian	G2 Moderately differentiated	Adenocarcinoma	68	Current
Stamford University School of Medicine and Palo Alto Veterans Affairs Healthcare System				lung	UBERON	UBERON:0002048	63	year	UO	UO:0000036	male	PATO	PATO:0000384	200.655	pound	UO	UO:0010034	Subject Demographics and Clinical Data	R01-084	not applicable	not applicable	Caucasian	G2 Moderately differentiated	Adenocarcinoma	63	Former
Stamford University School of Medicine and Palo Alto Veterans Affairs Healthcare System				lung	UBERON	UBERON:0002048	70	year	UO	UO:0000036	male	PATO	PATO:0000384	200.655	pound	UO	UO:0010034	Subject Demographics and Clinical Data	R01-085	not applicable	not applicable	Caucasian	G1 Well differentiated	Adenocarcinoma	70	Former
Stamford University School of Medicine and Palo Alto Veterans Affairs Healthcare System				lung	UBERON	UBERON:0002048	68	year	UO	UO:0000036	male	PATO	PATO:0000384	171.99	pound	UO	UO:0010034	Subject Demographics and Clinical Data	R01-086	not applicable	not applicable	Native Hawaiian/Pacific Islander	G1 Well differentiated	Adenocarcinoma	68	Former
Stamford University School of Medicine and Palo Alto Veterans Affairs Healthcare System				lung	UBERON	UBERON:0002048	68	year	UO	UO:0000036	male	PATO	PATO:0000384	154.35	pound	UO	UO:0010034	Subject Demographics and Clinical Data	R01-087	not applicable	not applicable	Asian	G1 Well differentiated	Adenocarcinoma	68	Former
Stamford University School of Medicine and Palo Alto Veterans Affairs Healthcare System				lung	UBERON	UBERON:0002048	68	year	UO	UO:0000036	male	PATO	PATO:0000384	174.195	pound	UO	UO:0010034	Subject Demographics and Clinical Data	R01-088	not applicable	not applicable	Caucasian	G2 Moderately differentiated	Adenocarcinoma	68	Former
Stamford University School of Medicine and Palo Alto Veterans Affairs Healthcare System				lung	UBERON	UBERON:0002048	74	year	UO	UO:0000036	male	PATO	PATO:0000384	130.02885	pound	UO	UO:0010034	Subject Demographics and Clinical Data	R01-089	not applicable	not applicable	Asian	Other, Type II: Moderately to poorly differentiated	Adenocarcinoma	74	Former
Stamford University School of Medicine and Palo Alto Veterans Affairs Healthcare System				lung	UBERON	UBERON:0002048	76	year	UO	UO:0000036	female	PATO	PATO:0000383	133	pound	UO	UO:0010034	Subject Demographics and Clinical Data	R01-090	not applicable	not applicable	Caucasian	G3 Poorly differentiated	Adenocarcinoma	76	Current
Stamford University School of Medicine and Palo Alto Veterans Affairs Healthcare System				lung	UBERON	UBERON:0002048	64	year	UO	UO:0000036	female	PATO	PATO:0000383	128	pound	UO	UO:0010034	Subject Demographics and Clinical Data	R01-091	not applicable	not applicable	Caucasian	G2 Moderately differentiated	Adenocarcinoma	64	Current
Stamford University School of Medicine and Palo Alto Veterans Affairs Healthcare System				lung	UBERON	UBERON:0002048	73	year	UO	UO:0000036	male	PATO	PATO:0000384	139	pound	UO	UO:0010034	Subject Demographics and Clinical Data	R01-092	not applicable	not applicable	Caucasian	G2 Moderately differentiated	Squamous cell carcinoma	73	Current
Stamford University School of Medicine and Palo Alto Veterans Affairs Healthcare System				lung	UBERON	UBERON:0002048	83	year	UO	UO:0000036	male	PATO	PATO:0000384	201	pound	UO	UO:0010034	Subject Demographics and Clinical Data	R01-093	not applicable	not applicable	Caucasian	G2 Moderately differentiated	Squamous cell carcinoma	83	Former
Stamford University School of Medicine and Palo Alto Veterans Affairs Healthcare System				lung	UBERON	UBERON:0002048	63	year	UO	UO:0000036	male	PATO	PATO:0000384	225	pound	UO	UO:0010034	Subject Demographics and Clinical Data	R01-094	not applicable	not applicable	Caucasian	G1 Well differentiated	Adenocarcinoma	63	Former
Stamford University School of Medicine and Palo Alto Veterans Affairs Healthcare System				lung	UBERON	UBERON:0002048	74	year	UO	UO:0000036	male	PATO	PATO:0000384	183	pound	UO	UO:0010034	Subject Demographics and Clinical Data	R01-095	not applicable	not applicable	Hispanic/Latino	G2 Moderately differentiated	Adenocarcinoma	74	Current
Stamford University School of Medicine and Palo Alto Veterans Affairs Healthcare System				lung	UBERON	UBERON:0002048	70	year	UO	UO:0000036	male	PATO	PATO:0000384	201	pound	UO	UO:0010034	Subject Demographics and Clinical Data	R01-096	not applicable	not applicable	Caucasian	G3 Poorly differentiated	Adenocarcinoma	70	Former
Stamford University School of Medicine and Palo Alto Veterans Affairs Healthcare System				lung	UBERON	UBERON:0002048	70	year	UO	UO:0000036	male	PATO	PATO:0000384	135	pound	UO	UO:0010034	Subject Demographics and Clinical Data	R01-097	not applicable	not applicable	Caucasian	G1 Well differentiated	Adenocarcinoma	70	Current
Stamford University School of Medicine and Palo Alto Veterans Affairs Healthcare System				lung	UBERON	UBERON:0002048	66	year	UO	UO:0000036	female	PATO	PATO:0000383	112	pound	UO	UO:0010034	Subject Demographics and Clinical Data	R01-098	not applicable	not applicable	Asian	G2 Moderately differentiated	Adenocarcinoma	66	Current
Stamford University School of Medicine and Palo Alto Veterans Affairs Healthcare System				lung	UBERON	UBERON:0002048	51	year	UO	UO:0000036	female	PATO	PATO:0000383	132	pound	UO	UO:0010034	Subject Demographics and Clinical Data	R01-099	not applicable	not applicable	Asian	Other, Type II: Moderately to poorly differentiated	Adenocarcinoma	51	Nonsmoker
Stamford University School of Medicine and Palo Alto Veterans Affairs Healthcare System				lung	UBERON	UBERON:0002048	74	year	UO	UO:0000036	female	PATO	PATO:0000383	104	pound	UO	UO:0010034	Subject Demographics and Clinical Data	R01-100	not applicable	not applicable	Caucasian	G2 Moderately differentiated	Adenocarcinoma	74	Former
Stamford University School of Medicine and Palo Alto Veterans Affairs Healthcare System				lung	UBERON	UBERON:0002048	74	year	UO	UO:0000036	male	PATO	PATO:0000384	181	pound	UO	UO:0010034	Subject Demographics and Clinical Data	R01-101	not applicable	not applicable	Caucasian	G3 Poorly differentiated	Squamous cell carcinoma	74	Former
Stamford University School of Medicine and Palo Alto Veterans Affairs Healthcare System				lung	UBERON	UBERON:0002048	73	year	UO	UO:0000036	male	PATO	PATO:0000384	185	pound	UO	UO:0010034	Subject Demographics and Clinical Data	R01-102	not applicable	not applicable	Caucasian	Other, Type I: Well to moderately differentiated	Squamous cell carcinoma	73	Former
Stamford University School of Medicine and Palo Alto Veterans Affairs Healthcare System				lung	UBERON	UBERON:0002048	80	year	UO	UO:0000036	male	PATO	PATO:0000384	152	pound	UO	UO:0010034	Subject Demographics and Clinical Data	R01-103	not applicable	not applicable	Caucasian	G3 Poorly differentiated	Adenocarcinoma	80	Former
Stamford University School of Medicine and Palo Alto Veterans Affairs Healthcare System				lung	UBERON	UBERON:0002048	76	year	UO	UO:0000036	male	PATO	PATO:0000384	229	pound	UO	UO:0010034	Subject Demographics and Clinical Data	R01-104	not applicable	not applicable	Caucasian	G2 Moderately differentiated	Adenocarcinoma	76	Nonsmoker
Stamford University School of Medicine and Palo Alto Veterans Affairs Healthcare System				lung	UBERON	UBERON:0002048	81	year	UO	UO:0000036	female	PATO	PATO:0000383	163	pound	UO	UO:0010034	Subject Demographics and Clinical Data	R01-105	not applicable	not applicable	Caucasian	G2 Moderately differentiated	Adenocarcinoma	81	Former
Stamford University School of Medicine and Palo Alto Veterans Affairs Healthcare System				lung	UBERON	UBERON:0002048	63	year	UO	UO:0000036	male	PATO	PATO:0000384	201	pound	UO	UO:0010034	Subject Demographics and Clinical Data	R01-106	not applicable	not applicable	Caucasian	G3 Poorly differentiated	Adenocarcinoma	63	Former
Stamford University School of Medicine and Palo Alto Veterans Affairs Healthcare System				lung	UBERON	UBERON:0002048	83	year	UO	UO:0000036	female	PATO	PATO:0000383	137	pound	UO	UO:0010034	Subject Demographics and Clinical Data	R01-107	not applicable	not applicable	Asian	G1 Well differentiated	Adenocarcinoma	83	Nonsmoker
Stamford University School of Medicine and Palo Alto Veterans Affairs Healthcare System				lung	UBERON	UBERON:0002048	77	year	UO	UO:0000036	male	PATO	PATO:0000384	207	pound	UO	UO:0010034	Subject Demographics and Clinical Data	R01-108	not applicable	not applicable	Caucasian	G3 Poorly differentiated	Squamous cell carcinoma	77	Former
Stamford University School of Medicine and Palo Alto Veterans Affairs Healthcare System				lung	UBERON	UBERON:0002048	69	year	UO	UO:0000036	male	PATO	PATO:0000384	194	pound	UO	UO:0010034	Subject Demographics and Clinical Data	R01-109	not applicable	not applicable	Caucasian	G1 Well differentiated	Adenocarcinoma	69	Former
Stamford University School of Medicine and Palo Alto Veterans Affairs Healthcare System				lung	UBERON	UBERON:0002048	59	year	UO	UO:0000036	male	PATO	PATO:0000384	269	pound	UO	UO:0010034	Subject Demographics and Clinical Data	R01-110	not applicable	not applicable	African-American	G3 Poorly differentiated	Adenocarcinoma	59	Former
Stamford University School of Medicine and Palo Alto Veterans Affairs Healthcare System				lung	UBERON	UBERON:0002048	59	year	UO	UO:0000036	male	PATO	PATO:0000384	225	pound	UO	UO:0010034	Subject Demographics and Clinical Data	R01-111	not applicable	not applicable	Caucasian	G2 Moderately differentiated	Adenocarcinoma	59	Current
Stamford University School of Medicine and Palo Alto Veterans Affairs Healthcare System				lung	UBERON	UBERON:0002048	78	year	UO	UO:0000036	male	PATO	PATO:0000384	260	pound	UO	UO:0010034	Subject Demographics and Clinical Data	R01-112	not applicable	not applicable	Caucasian	G3 Poorly differentiated	Adenocarcinoma	78	Current
Stamford University School of Medicine and Palo Alto Veterans Affairs Healthcare System				lung	UBERON	UBERON:0002048	78	year	UO	UO:0000036	male	PATO	PATO:0000384	170	pound	UO	UO:0010034	Subject Demographics and Clinical Data	R01-113	not applicable	not applicable	Caucasian	G3 Poorly differentiated	Adenocarcinoma	78	Former
Stamford University School of Medicine and Palo Alto Veterans Affairs Healthcare System				lung	UBERON	UBERON:0002048	71	year	UO	UO:0000036	male	PATO	PATO:0000384	282	pound	UO	UO:0010034	Subject Demographics and Clinical Data	R01-114	not applicable	not applicable	Caucasian	G3 Poorly differentiated	Squamous cell carcinoma	71	Former
Stamford University School of Medicine and Palo Alto Veterans Affairs Healthcare System				lung	UBERON	UBERON:0002048	67	year	UO	UO:0000036	male	PATO	PATO:0000384	161	pound	UO	UO:0010034	Subject Demographics and Clinical Data	R01-115	not applicable	not applicable	Caucasian	Other, Type I: Well to moderately differentiated	Adenocarcinoma	67	Former
Stamford University School of Medicine and Palo Alto Veterans Affairs Healthcare System				lung	UBERON	UBERON:0002048	54	year	UO	UO:0000036	male	PATO	PATO:0000384	150	pound	UO	UO:0010034	Subject Demographics and Clinical Data	R01-116	not applicable	not applicable	Asian	G2 Moderately differentiated	Adenocarcinoma	54	Current
Stamford University School of Medicine and Palo Alto Veterans Affairs Healthcare System				lung	UBERON	UBERON:0002048	65	year	UO	UO:0000036	male	PATO	PATO:0000384	137	pound	UO	UO:0010034	Subject Demographics and Clinical Data	R01-117	not applicable	not applicable	Caucasian	G1 Well differentiated	Adenocarcinoma	65	Current
Stamford University School of Medicine and Palo Alto Veterans Affairs Healthcare System				lung	UBERON	UBERON:0002048	80	year	UO	UO:0000036	male	PATO	PATO:0000384	201	pound	UO	UO:0010034	Subject Demographics and Clinical Data	R01-118	not applicable	not applicable	Caucasian	Other, Type II: Moderately to poorly differentiated	Squamous cell carcinoma	80	Former
Stamford University School of Medicine and Palo Alto Veterans Affairs Healthcare System				lung	UBERON	UBERON:0002048	67	year	UO	UO:0000036	male	PATO	PATO:0000384	170	pound	UO	UO:0010034	Subject Demographics and Clinical Data	R01-119	not applicable	not applicable	Caucasian	G2 Moderately differentiated	Squamous cell carcinoma	67	Current
Stamford University School of Medicine and Palo Alto Veterans Affairs Healthcare System				lung	UBERON	UBERON:0002048	80	year	UO	UO:0000036	male	PATO	PATO:0000384	176	pound	UO	UO:0010034	Subject Demographics and Clinical Data	R01-120	not applicable	not applicable	Asian	Other, Type I: Well to moderately differentiated	Adenocarcinoma	80	Former
Stamford University School of Medicine and Palo Alto Veterans Affairs Healthcare System				lung	UBERON	UBERON:0002048	72	year	UO	UO:0000036	male	PATO	PATO:0000384	198.5	pound	UO	UO:0010034	Subject Demographics and Clinical Data	R01-121	not applicable	not applicable	Caucasian	G2 Moderately differentiated	Squamous cell carcinoma	72	Current
Stamford University School of Medicine and Palo Alto Veterans Affairs Healthcare System				lung	UBERON	UBERON:0002048	69	year	UO	UO:0000036	male	PATO	PATO:0000384	174	pound	UO	UO:0010034	Subject Demographics and Clinical Data	R01-122	not applicable	not applicable	Caucasian	G1 Well differentiated	Adenocarcinoma	69	Former
Stamford University School of Medicine and Palo Alto Veterans Affairs Healthcare System				lung	UBERON	UBERON:0002048	69	year	UO	UO:0000036	male	PATO	PATO:0000384	256	pound	UO	UO:0010034	Subject Demographics and Clinical Data	R01-123	not applicable	not applicable	Caucasian	G1 Well differentiated	Adenocarcinoma	69	Former
Stamford University School of Medicine and Palo Alto Veterans Affairs Healthcare System				lung	UBERON	UBERON:0002048	72	year	UO	UO:0000036	male	PATO	PATO:0000384	183	pound	UO	UO:0010034	Subject Demographics and Clinical Data	R01-124	not applicable	not applicable	Caucasian	G2 Moderately differentiated	Squamous cell carcinoma	72	Former
Stamford University School of Medicine and Palo Alto Veterans Affairs Healthcare System				lung	UBERON	UBERON:0002048	76	year	UO	UO:0000036	female	PATO	PATO:0000383	108.045	pound	UO	UO:0010034	Subject Demographics and Clinical Data	R01-125	not applicable	not applicable	Caucasian	G2 Moderately differentiated	Adenocarcinoma	76	Current
Stamford University School of Medicine and Palo Alto Veterans Affairs Healthcare System				lung	UBERON	UBERON:0002048	65	year	UO	UO:0000036	female	PATO	PATO:0000383	128	pound	UO	UO:0010034	Subject Demographics and Clinical Data	R01-126	not applicable	not applicable	Caucasian	G2 Moderately differentiated	Adenocarcinoma	65	Former
Stamford University School of Medicine and Palo Alto Veterans Affairs Healthcare System				lung	UBERON	UBERON:0002048	73	year	UO	UO:0000036	male	PATO	PATO:0000384	126	pound	UO	UO:0010034	Subject Demographics and Clinical Data	R01-127	not applicable	not applicable	Asian	G1 Well differentiated	Adenocarcinoma	73	Nonsmoker
Stamford University School of Medicine and Palo Alto Veterans Affairs Healthcare System				lung	UBERON	UBERON:0002048	73	year	UO	UO:0000036	female	PATO	PATO:0000383	125	pound	UO	UO:0010034	Subject Demographics and Clinical Data	R01-128	not applicable	not applicable	Asian	G2 Moderately differentiated	Adenocarcinoma	73	Nonsmoker
Stamford University School of Medicine and Palo Alto Veterans Affairs Healthcare System				lung	UBERON	UBERON:0002048	79	year	UO	UO:0000036	male	PATO	PATO:0000384	173	pound	UO	UO:0010034	Subject Demographics and Clinical Data	R01-129	not applicable	not applicable	Caucasian	G3 Poorly differentiated	Adenocarcinoma	79	Former
Stamford University School of Medicine and Palo Alto Veterans Affairs Healthcare System				lung	UBERON	UBERON:0002048	81	year	UO	UO:0000036	male	PATO	PATO:0000384	102	pound	UO	UO:0010034	Subject Demographics and Clinical Data	R01-130	not applicable	not applicable	Caucasian	G2 Moderately differentiated	Adenocarcinoma	81	Former
Stamford University School of Medicine and Palo Alto Veterans Affairs Healthcare System				lung	UBERON	UBERON:0002048	68	year	UO	UO:0000036	female	PATO	PATO:0000383	133	pound	UO	UO:0010034	Subject Demographics and Clinical Data	R01-131	not applicable	not applicable	Caucasian	G2 Moderately differentiated	Adenocarcinoma	68	Former
Stamford University School of Medicine and Palo Alto Veterans Affairs Healthcare System				lung	UBERON	UBERON:0002048	62	year	UO	UO:0000036	female	PATO	PATO:0000383	132	pound	UO	UO:0010034	Subject Demographics and Clinical Data	R01-132	not applicable	not applicable	Caucasian	G2 Moderately differentiated	Adenocarcinoma	62	Former
Stamford University School of Medicine and Palo Alto Veterans Affairs Healthcare System				lung	UBERON	UBERON:0002048	73	year	UO	UO:0000036	male	PATO	PATO:0000384	183.015	pound	UO	UO:0010034	Subject Demographics and Clinical Data	R01-133	not applicable	not applicable	Caucasian	G2 Moderately differentiated	Adenocarcinoma	73	Former
Stamford University School of Medicine and Palo Alto Veterans Affairs Healthcare System				lung	UBERON	UBERON:0002048	62	year	UO	UO:0000036	male	PATO	PATO:0000384	94.815	pound	UO	UO:0010034	Subject Demographics and Clinical Data	R01-134	not applicable	not applicable	Asian	Other, Type II: Moderately to poorly differentiated	Adenocarcinoma	62	Current
Stamford University School of Medicine and Palo Alto Veterans Affairs Healthcare System				lung	UBERON	UBERON:0002048	69	year	UO	UO:0000036	female	PATO	PATO:0000383	134.505	pound	UO	UO:0010034	Subject Demographics and Clinical Data	R01-135	not applicable	not applicable	Caucasian	G3 Poorly differentiated	Squamous cell carcinoma	69	Former
Stamford University School of Medicine and Palo Alto Veterans Affairs Healthcare System				lung	UBERON	UBERON:0002048	57	year	UO	UO:0000036	female	PATO	PATO:0000383	110.1177	pound	UO	UO:0010034	Subject Demographics and Clinical Data	R01-136	not applicable	not applicable	Asian	G1 Well differentiated	Adenocarcinoma	57	Nonsmoker
Stamford University School of Medicine and Palo Alto Veterans Affairs Healthcare System				lung	UBERON	UBERON:0002048	50	year	UO	UO:0000036	female	PATO	PATO:0000383	208.04175	pound	UO	UO:0010034	Subject Demographics and Clinical Data	R01-137	not applicable	not applicable	Caucasian	G2 Moderately differentiated	Adenocarcinoma	50	Current
Stamford University School of Medicine and Palo Alto Veterans Affairs Healthcare System				lung	UBERON	UBERON:0002048	68	year	UO	UO:0000036	male	PATO	PATO:0000384	176	pound	UO	UO:0010034	Subject Demographics and Clinical Data	R01-138	not applicable	not applicable	Asian	G2 Moderately differentiated	Adenocarcinoma	68	Former
Stamford University School of Medicine and Palo Alto Veterans Affairs Healthcare System				lung	UBERON	UBERON:0002048	65	year	UO	UO:0000036	female	PATO	PATO:0000383	171	pound	UO	UO:0010034	Subject Demographics and Clinical Data	R01-139	not applicable	not applicable	Caucasian	G3 Poorly differentiated	Adenocarcinoma	65	Former
Stamford University School of Medicine and Palo Alto Veterans Affairs Healthcare System				lung	UBERON	UBERON:0002048	46	year	UO	UO:0000036	female	PATO	PATO:0000383	179	pound	UO	UO:0010034	Subject Demographics and Clinical Data	R01-140	not applicable	not applicable	Caucasian	G2 Moderately differentiated	Adenocarcinoma	46	Former
Stamford University School of Medicine and Palo Alto Veterans Affairs Healthcare System				lung	UBERON	UBERON:0002048	79	year	UO	UO:0000036	male	PATO	PATO:0000384	155	pound	UO	UO:0010034	Subject Demographics and Clinical Data	R01-141	not applicable	not applicable	Hispanic/Latino	G2 Moderately differentiated	Adenocarcinoma	79	Former
Stamford University School of Medicine and Palo Alto Veterans Affairs Healthcare System				lung	UBERON	UBERON:0002048	55	year	UO	UO:0000036	female	PATO	PATO:0000383	171	pound	UO	UO:0010034	Subject Demographics and Clinical Data	R01-142	not applicable	not applicable	Caucasian	Other, Type I: Well to moderately differentiated	Adenocarcinoma	55	Former
Stamford University School of Medicine and Palo Alto Veterans Affairs Healthcare System				lung	UBERON	UBERON:0002048	61	year	UO	UO:0000036	female	PATO	PATO:0000383	103	pound	UO	UO:0010034	Subject Demographics and Clinical Data	R01-143	not applicable	not applicable	Caucasian	Other, Type II: Moderately to poorly differentiated	Squamous cell carcinoma	61	Former
Stamford University School of Medicine and Palo Alto Veterans Affairs Healthcare System				lung	UBERON	UBERON:0002048	80	year	UO	UO:0000036	male	PATO	PATO:0000384	157	pound	UO	UO:0010034	Subject Demographics and Clinical Data	R01-144	not applicable	not applicable	Asian	G2 Moderately differentiated	Adenocarcinoma	80	Current
Stamford University School of Medicine and Palo Alto Veterans Affairs Healthcare System				lung	UBERON	UBERON:0002048	77	year	UO	UO:0000036	male	PATO	PATO:0000384	137	pound	UO	UO:0010034	Subject Demographics and Clinical Data	R01-145	not applicable	not applicable	Asian	Other, Type II: Moderately to poorly differentiated	Adenocarcinoma	77	Former
Stamford University School of Medicine and Palo Alto Veterans Affairs Healthcare System				lung	UBERON	UBERON:0002048	81	year	UO	UO:0000036	female	PATO	PATO:0000383	80	pound	UO	UO:0010034	Subject Demographics and Clinical Data	R01-146	not applicable	not applicable	Asian	G2 Moderately differentiated	Adenocarcinoma	81	Nonsmoker
Stamford University School of Medicine and Palo Alto Veterans Affairs Healthcare System				lung	UBERON	UBERON:0002048	69	year	UO	UO:0000036	female	PATO	PATO:0000383	103.64	pound	UO	UO:0010034	Subject Demographics and Clinical Data	R01-147	not applicable	not applicable	Caucasian	G1 Well differentiated	Adenocarcinoma	69	Nonsmoker
Stamford University School of Medicine and Palo Alto Veterans Affairs Healthcare System				lung	UBERON	UBERON:0002048	43	year	UO	UO:0000036	male	PATO	PATO:0000384	132.3	pound	UO	UO:0010034	Subject Demographics and Clinical Data	R01-148	not applicable	not applicable	Asian	G3 Poorly differentiated	Adenocarcinoma	43	Former
Stamford University School of Medicine and Palo Alto Veterans Affairs Healthcare System				lung	UBERON	UBERON:0002048	47	year	UO	UO:0000036	female	PATO	PATO:0000383	165.4	pound	UO	UO:0010034	Subject Demographics and Clinical Data	R01-149	not applicable	not applicable	Caucasian	G3 Poorly differentiated	Adenocarcinoma	47	Nonsmoker
Stamford University School of Medicine and Palo Alto Veterans Affairs Healthcare System				lung	UBERON	UBERON:0002048	65	year	UO	UO:0000036	female	PATO	PATO:0000383	167	pound	UO	UO:0010034	Subject Demographics and Clinical Data	R01-150	not applicable	not applicable	Caucasian	G2 Moderately differentiated	Squamous cell carcinoma	65	Former
Stamford University School of Medicine and Palo Alto Veterans Affairs Healthcare System				lung	UBERON	UBERON:0002048	56	year	UO	UO:0000036	female	PATO	PATO:0000383	111.1	pound	UO	UO:0010034	Subject Demographics and Clinical Data	R01-151	not applicable	not applicable	Caucasian	G2 Moderately differentiated	Adenocarcinoma	56	Nonsmoker
Stamford University School of Medicine and Palo Alto Veterans Affairs Healthcare System				lung	UBERON	UBERON:0002048	76	year	UO	UO:0000036	male	PATO	PATO:0000384	195	pound	UO	UO:0010034	Subject Demographics and Clinical Data	R01-152	not applicable	not applicable	Caucasian	G1 Well differentiated	Adenocarcinoma	76	Former
Stamford University School of Medicine and Palo Alto Veterans Affairs Healthcare System				lung	UBERON	UBERON:0002048	74	year	UO	UO:0000036	male	PATO	PATO:0000384	160.97	pound	UO	UO:0010034	Subject Demographics and Clinical Data	R01-153	not applicable	not applicable	Caucasian	G3 Poorly differentiated	Adenocarcinoma	74	Former
Stamford University School of Medicine and Palo Alto Veterans Affairs Healthcare System				lung	UBERON	UBERON:0002048	66	year	UO	UO:0000036	male	PATO	PATO:0000384	194	pound	UO	UO:0010034	Subject Demographics and Clinical Data	R01-154	not applicable	not applicable	Caucasian	G1 Well differentiated	Adenocarcinoma	66	Former
Stamford University School of Medicine and Palo Alto Veterans Affairs Healthcare System				lung	UBERON	UBERON:0002048	65	year	UO	UO:0000036	male	PATO	PATO:0000384	154.4	pound	UO	UO:0010034	Subject Demographics and Clinical Data	R01-156	not applicable	not applicable	Caucasian	G2 Moderately differentiated	Squamous cell carcinoma	65	Former
Stamford University School of Medicine and Palo Alto Veterans Affairs Healthcare System				lung	UBERON	UBERON:0002048	79	year	UO	UO:0000036	female	PATO	PATO:0000383	149	pound	UO	UO:0010034	Subject Demographics and Clinical Data	R01-157	not applicable	not applicable	Caucasian	G3 Poorly differentiated	Squamous cell carcinoma	79	Former
Stamford University School of Medicine and Palo Alto Veterans Affairs Healthcare System				lung	UBERON	UBERON:0002048	67	year	UO	UO:0000036	male	PATO	PATO:0000384	143	pound	UO	UO:0010034	Subject Demographics and Clinical Data	R01-158	not applicable	not applicable	Hispanic/Latino	G2 Moderately differentiated	Squamous cell carcinoma	67	Current
Stamford University School of Medicine and Palo Alto Veterans Affairs Healthcare System				lung	UBERON	UBERON:0002048	75	year	UO	UO:0000036	male	PATO	PATO:0000384	184	pound	UO	UO:0010034	Subject Demographics and Clinical Data	R01-159	not applicable	not applicable	Caucasian	G2 Moderately differentiated	Squamous cell carcinoma	75	Former
Stamford University School of Medicine and Palo Alto Veterans Affairs Healthcare System				lung	UBERON	UBERON:0002048	61	year	UO	UO:0000036	male	PATO	PATO:0000384	231.5	pound	UO	UO:0010034	Subject Demographics and Clinical Data	R01-160	not applicable	not applicable	Caucasian	Other, Type II: Moderately to poorly differentiated	Adenocarcinoma	61	Former
Stamford University School of Medicine and Palo Alto Veterans Affairs Healthcare System				lung	UBERON	UBERON:0002048	52	year	UO	UO:0000036	female	PATO	PATO:0000383	Not Collected	pound	UO	UO:0010034	Subject Demographics and Clinical Data	R01-161	not applicable	not applicable	Caucasian	G2 Moderately differentiated	Adenocarcinoma	52	Former
Stamford University School of Medicine and Palo Alto Veterans Affairs Healthcare System				lung	UBERON	UBERON:0002048	67	year	UO	UO:0000036	male	PATO	PATO:0000384	158	pound	UO	UO:0010034	Subject Demographics and Clinical Data	R01-162	not applicable	not applicable	Asian	G1 Well differentiated	Adenocarcinoma	67	Former
Stamford University School of Medicine and Palo Alto Veterans Affairs Healthcare System				lung	UBERON	UBERON:0002048	68	year	UO	UO:0000036	male	PATO	PATO:0000384	229	pound	UO	UO:0010034	Subject Demographics and Clinical Data	R01-163	not applicable	not applicable	Caucasian	G3 Poorly differentiated	NSCLC NOS (not otherwise specified)	68	Current
