# Supplementary material for: A radiogenomic dataset of non-small cell lung cancer
Source: Sci Data. 2018 Oct 16;5:180202. doi: 10.1038/sdata.2018.202 (PMC6190740; doi:10.1038/sdata.2018.202)
Supplement: Supplementary file 1 [file sdata2018202-isa1.zip › a_Napel316B_Imaging.txt]

Sample Name	Protocol REF	Assay Name	Raw Data File	Comment[Data Repository]	Comment[Data Record Accession]	Comment[Data Record URI]	Protocol REF	Derived Data File	Comment[Data Repository]	Comment[Data Record Accession]	Comment[Data Record URI]
AMC-001	Imaging Data	AMC-001_imaging_data	NSCLC_Radiogenomics-7-17-2018-doiJNLP-guego9kC.jnlp	The Cancer Imaging Archive	doi:10.7937/K9/TCIA.2017.7hs46erv	http://doi.org/10.7937/K9/TCIA.2017.7hs46erv	Semantic Annotations	AIM_files_updated-5-31-2018.zip	The Cancer Imaging Archive	doi:10.7937/K9/TCIA.2017.7hs46erv	http://doi.org/10.7937/K9/TCIA.2017.7hs46erv
AMC-002	Imaging Data	AMC-002_imaging_data	NSCLC_Radiogenomics-7-17-2018-doiJNLP-guego9kC.jnlp	The Cancer Imaging Archive	doi:10.7937/K9/TCIA.2017.7hs46erv	http://doi.org/10.7937/K9/TCIA.2017.7hs46erv	Semantic Annotations	AIM_files_updated-5-31-2018.zip	The Cancer Imaging Archive	doi:10.7937/K9/TCIA.2017.7hs46erv	http://doi.org/10.7937/K9/TCIA.2017.7hs46erv
AMC-003	Imaging Data	AMC-003_imaging_data	NSCLC_Radiogenomics-7-17-2018-doiJNLP-guego9kC.jnlp	The Cancer Imaging Archive	doi:10.7937/K9/TCIA.2017.7hs46erv	http://doi.org/10.7937/K9/TCIA.2017.7hs46erv	Semantic Annotations	AIM_files_updated-5-31-2018.zip	The Cancer Imaging Archive	doi:10.7937/K9/TCIA.2017.7hs46erv	http://doi.org/10.7937/K9/TCIA.2017.7hs46erv
AMC-004	Imaging Data	AMC-004_imaging_data	NSCLC_Radiogenomics-7-17-2018-doiJNLP-guego9kC.jnlp	The Cancer Imaging Archive	doi:10.7937/K9/TCIA.2017.7hs46erv	http://doi.org/10.7937/K9/TCIA.2017.7hs46erv	Semantic Annotations	AIM_files_updated-5-31-2018.zip	The Cancer Imaging Archive	doi:10.7937/K9/TCIA.2017.7hs46erv	http://doi.org/10.7937/K9/TCIA.2017.7hs46erv
AMC-005	Imaging Data	AMC-005_imaging_data	NSCLC_Radiogenomics-7-17-2018-doiJNLP-guego9kC.jnlp	The Cancer Imaging Archive	doi:10.7937/K9/TCIA.2017.7hs46erv	http://doi.org/10.7937/K9/TCIA.2017.7hs46erv	Semantic Annotations	AIM_files_updated-5-31-2018.zip	The Cancer Imaging Archive	doi:10.7937/K9/TCIA.2017.7hs46erv	http://doi.org/10.7937/K9/TCIA.2017.7hs46erv
AMC-006	Imaging Data	AMC-006_imaging_data	NSCLC_Radiogenomics-7-17-2018-doiJNLP-guego9kC.jnlp	The Cancer Imaging Archive	doi:10.7937/K9/TCIA.2017.7hs46erv	http://doi.org/10.7937/K9/TCIA.2017.7hs46erv	Semantic Annotations	AIM_files_updated-5-31-2018.zip	The Cancer Imaging Archive	doi:10.7937/K9/TCIA.2017.7hs46erv	http://doi.org/10.7937/K9/TCIA.2017.7hs46erv
AMC-007	Imaging Data	AMC-007_imaging_data	NSCLC_Radiogenomics-7-17-2018-doiJNLP-guego9kC.jnlp	The Cancer Imaging Archive	doi:10.7937/K9/TCIA.2017.7hs46erv	http://doi.org/10.7937/K9/TCIA.2017.7hs46erv	Semantic Annotations	AIM_files_updated-5-31-2018.zip	The Cancer Imaging Archive	doi:10.7937/K9/TCIA.2017.7hs46erv	http://doi.org/10.7937/K9/TCIA.2017.7hs46erv
AMC-008	Imaging Data	AMC-008_imaging_data	NSCLC_Radiogenomics-7-17-2018-doiJNLP-guego9kC.jnlp	The Cancer Imaging Archive	doi:10.7937/K9/TCIA.2017.7hs46erv	http://doi.org/10.7937/K9/TCIA.2017.7hs46erv	Semantic Annotations	AIM_files_updated-5-31-2018.zip	The Cancer Imaging Archive	doi:10.7937/K9/TCIA.2017.7hs46erv	http://doi.org/10.7937/K9/TCIA.2017.7hs46erv
AMC-009	Imaging Data	AMC-009_imaging_data	NSCLC_Radiogenomics-7-17-2018-doiJNLP-guego9kC.jnlp	The Cancer Imaging Archive	doi:10.7937/K9/TCIA.2017.7hs46erv	http://doi.org/10.7937/K9/TCIA.2017.7hs46erv	Semantic Annotations	AIM_files_updated-5-31-2018.zip	The Cancer Imaging Archive	doi:10.7937/K9/TCIA.2017.7hs46erv	http://doi.org/10.7937/K9/TCIA.2017.7hs46erv
AMC-010	Imaging Data	AMC-010_imaging_data	NSCLC_Radiogenomics-7-17-2018-doiJNLP-guego9kC.jnlp	The Cancer Imaging Archive	doi:10.7937/K9/TCIA.2017.7hs46erv	http://doi.org/10.7937/K9/TCIA.2017.7hs46erv	Semantic Annotations	AIM_files_updated-5-31-2018.zip	The Cancer Imaging Archive	doi:10.7937/K9/TCIA.2017.7hs46erv	http://doi.org/10.7937/K9/TCIA.2017.7hs46erv
AMC-011	Imaging Data	AMC-011_imaging_data	NSCLC_Radiogenomics-7-17-2018-doiJNLP-guego9kC.jnlp	The Cancer Imaging Archive	doi:10.7937/K9/TCIA.2017.7hs46erv	http://doi.org/10.7937/K9/TCIA.2017.7hs46erv	Semantic Annotations	AIM_files_updated-5-31-2018.zip	The Cancer Imaging Archive	doi:10.7937/K9/TCIA.2017.7hs46erv	http://doi.org/10.7937/K9/TCIA.2017.7hs46erv
AMC-012	Imaging Data	AMC-012_imaging_data	NSCLC_Radiogenomics-7-17-2018-doiJNLP-guego9kC.jnlp	The Cancer Imaging Archive	doi:10.7937/K9/TCIA.2017.7hs46erv	http://doi.org/10.7937/K9/TCIA.2017.7hs46erv	Semantic Annotations	AIM_files_updated-5-31-2018.zip	The Cancer Imaging Archive	doi:10.7937/K9/TCIA.2017.7hs46erv	http://doi.org/10.7937/K9/TCIA.2017.7hs46erv
AMC-013	Imaging Data	AMC-013_imaging_data	NSCLC_Radiogenomics-7-17-2018-doiJNLP-guego9kC.jnlp	The Cancer Imaging Archive	doi:10.7937/K9/TCIA.2017.7hs46erv	http://doi.org/10.7937/K9/TCIA.2017.7hs46erv	Semantic Annotations	AIM_files_updated-5-31-2018.zip	The Cancer Imaging Archive	doi:10.7937/K9/TCIA.2017.7hs46erv	http://doi.org/10.7937/K9/TCIA.2017.7hs46erv
AMC-014	Imaging Data	AMC-014_imaging_data	NSCLC_Radiogenomics-7-17-2018-doiJNLP-guego9kC.jnlp	The Cancer Imaging Archive	doi:10.7937/K9/TCIA.2017.7hs46erv	http://doi.org/10.7937/K9/TCIA.2017.7hs46erv	Semantic Annotations	AIM_files_updated-5-31-2018.zip	The Cancer Imaging Archive	doi:10.7937/K9/TCIA.2017.7hs46erv	http://doi.org/10.7937/K9/TCIA.2017.7hs46erv
AMC-015	Imaging Data	AMC-015_imaging_data	NSCLC_Radiogenomics-7-17-2018-doiJNLP-guego9kC.jnlp	The Cancer Imaging Archive	doi:10.7937/K9/TCIA.2017.7hs46erv	http://doi.org/10.7937/K9/TCIA.2017.7hs46erv	Semantic Annotations	AIM_files_updated-5-31-2018.zip	The Cancer Imaging Archive	doi:10.7937/K9/TCIA.2017.7hs46erv	http://doi.org/10.7937/K9/TCIA.2017.7hs46erv
AMC-016	Imaging Data	AMC-016_imaging_data	NSCLC_Radiogenomics-7-17-2018-doiJNLP-guego9kC.jnlp	The Cancer Imaging Archive	doi:10.7937/K9/TCIA.2017.7hs46erv	http://doi.org/10.7937/K9/TCIA.2017.7hs46erv	Semantic Annotations	AIM_files_updated-5-31-2018.zip	The Cancer Imaging Archive	doi:10.7937/K9/TCIA.2017.7hs46erv	http://doi.org/10.7937/K9/TCIA.2017.7hs46erv
AMC-017	Imaging Data	AMC-017_imaging_data	NSCLC_Radiogenomics-7-17-2018-doiJNLP-guego9kC.jnlp	The Cancer Imaging Archive	doi:10.7937/K9/TCIA.2017.7hs46erv	http://doi.org/10.7937/K9/TCIA.2017.7hs46erv	Semantic Annotations	AIM_files_updated-5-31-2018.zip	The Cancer Imaging Archive	doi:10.7937/K9/TCIA.2017.7hs46erv	http://doi.org/10.7937/K9/TCIA.2017.7hs46erv
AMC-018	Imaging Data	AMC-018_imaging_data	NSCLC_Radiogenomics-7-17-2018-doiJNLP-guego9kC.jnlp	The Cancer Imaging Archive	doi:10.7937/K9/TCIA.2017.7hs46erv	http://doi.org/10.7937/K9/TCIA.2017.7hs46erv	Semantic Annotations	AIM_files_updated-5-31-2018.zip	The Cancer Imaging Archive	doi:10.7937/K9/TCIA.2017.7hs46erv	http://doi.org/10.7937/K9/TCIA.2017.7hs46erv
AMC-019	Imaging Data	AMC-019_imaging_data	NSCLC_Radiogenomics-7-17-2018-doiJNLP-guego9kC.jnlp	The Cancer Imaging Archive	doi:10.7937/K9/TCIA.2017.7hs46erv	http://doi.org/10.7937/K9/TCIA.2017.7hs46erv	Semantic Annotations	AIM_files_updated-5-31-2018.zip	The Cancer Imaging Archive	doi:10.7937/K9/TCIA.2017.7hs46erv	http://doi.org/10.7937/K9/TCIA.2017.7hs46erv
AMC-020	Imaging Data	AMC-020_imaging_data	NSCLC_Radiogenomics-7-17-2018-doiJNLP-guego9kC.jnlp	The Cancer Imaging Archive	doi:10.7937/K9/TCIA.2017.7hs46erv	http://doi.org/10.7937/K9/TCIA.2017.7hs46erv	Semantic Annotations	AIM_files_updated-5-31-2018.zip	The Cancer Imaging Archive	doi:10.7937/K9/TCIA.2017.7hs46erv	http://doi.org/10.7937/K9/TCIA.2017.7hs46erv
AMC-021	Imaging Data	AMC-021_imaging_data	NSCLC_Radiogenomics-7-17-2018-doiJNLP-guego9kC.jnlp	The Cancer Imaging Archive	doi:10.7937/K9/TCIA.2017.7hs46erv	http://doi.org/10.7937/K9/TCIA.2017.7hs46erv	Semantic Annotations	AIM_files_updated-5-31-2018.zip	The Cancer Imaging Archive	doi:10.7937/K9/TCIA.2017.7hs46erv	http://doi.org/10.7937/K9/TCIA.2017.7hs46erv
AMC-022	Imaging Data	AMC-022_imaging_data	NSCLC_Radiogenomics-7-17-2018-doiJNLP-guego9kC.jnlp	The Cancer Imaging Archive	doi:10.7937/K9/TCIA.2017.7hs46erv	http://doi.org/10.7937/K9/TCIA.2017.7hs46erv	Semantic Annotations	AIM_files_updated-5-31-2018.zip	The Cancer Imaging Archive	doi:10.7937/K9/TCIA.2017.7hs46erv	http://doi.org/10.7937/K9/TCIA.2017.7hs46erv
AMC-023	Imaging Data	AMC-023_imaging_data	NSCLC_Radiogenomics-7-17-2018-doiJNLP-guego9kC.jnlp	The Cancer Imaging Archive	doi:10.7937/K9/TCIA.2017.7hs46erv	http://doi.org/10.7937/K9/TCIA.2017.7hs46erv	Semantic Annotations	AIM_files_updated-5-31-2018.zip	The Cancer Imaging Archive	doi:10.7937/K9/TCIA.2017.7hs46erv	http://doi.org/10.7937/K9/TCIA.2017.7hs46erv
AMC-024	Imaging Data	AMC-024_imaging_data	NSCLC_Radiogenomics-7-17-2018-doiJNLP-guego9kC.jnlp	The Cancer Imaging Archive	doi:10.7937/K9/TCIA.2017.7hs46erv	http://doi.org/10.7937/K9/TCIA.2017.7hs46erv	Semantic Annotations	AIM_files_updated-5-31-2018.zip	The Cancer Imaging Archive	doi:10.7937/K9/TCIA.2017.7hs46erv	http://doi.org/10.7937/K9/TCIA.2017.7hs46erv
AMC-025	Imaging Data	AMC-025_imaging_data	NSCLC_Radiogenomics-7-17-2018-doiJNLP-guego9kC.jnlp	The Cancer Imaging Archive	doi:10.7937/K9/TCIA.2017.7hs46erv	http://doi.org/10.7937/K9/TCIA.2017.7hs46erv	Semantic Annotations	AIM_files_updated-5-31-2018.zip	The Cancer Imaging Archive	doi:10.7937/K9/TCIA.2017.7hs46erv	http://doi.org/10.7937/K9/TCIA.2017.7hs46erv
AMC-026	Imaging Data	AMC-026_imaging_data	NSCLC_Radiogenomics-7-17-2018-doiJNLP-guego9kC.jnlp	The Cancer Imaging Archive	doi:10.7937/K9/TCIA.2017.7hs46erv	http://doi.org/10.7937/K9/TCIA.2017.7hs46erv	Semantic Annotations	AIM_files_updated-5-31-2018.zip	The Cancer Imaging Archive	doi:10.7937/K9/TCIA.2017.7hs46erv	http://doi.org/10.7937/K9/TCIA.2017.7hs46erv
AMC-027	Imaging Data	AMC-027_imaging_data	NSCLC_Radiogenomics-7-17-2018-doiJNLP-guego9kC.jnlp	The Cancer Imaging Archive	doi:10.7937/K9/TCIA.2017.7hs46erv	http://doi.org/10.7937/K9/TCIA.2017.7hs46erv	Semantic Annotations	AIM_files_updated-5-31-2018.zip	The Cancer Imaging Archive	doi:10.7937/K9/TCIA.2017.7hs46erv	http://doi.org/10.7937/K9/TCIA.2017.7hs46erv
AMC-028	Imaging Data	AMC-028_imaging_data	NSCLC_Radiogenomics-7-17-2018-doiJNLP-guego9kC.jnlp	The Cancer Imaging Archive	doi:10.7937/K9/TCIA.2017.7hs46erv	http://doi.org/10.7937/K9/TCIA.2017.7hs46erv	Semantic Annotations	AIM_files_updated-5-31-2018.zip	The Cancer Imaging Archive	doi:10.7937/K9/TCIA.2017.7hs46erv	http://doi.org/10.7937/K9/TCIA.2017.7hs46erv
AMC-029	Imaging Data	AMC-029_imaging_data	NSCLC_Radiogenomics-7-17-2018-doiJNLP-guego9kC.jnlp	The Cancer Imaging Archive	doi:10.7937/K9/TCIA.2017.7hs46erv	http://doi.org/10.7937/K9/TCIA.2017.7hs46erv	Semantic Annotations	AIM_files_updated-5-31-2018.zip	The Cancer Imaging Archive	doi:10.7937/K9/TCIA.2017.7hs46erv	http://doi.org/10.7937/K9/TCIA.2017.7hs46erv
AMC-030	Imaging Data	AMC-030_imaging_data	NSCLC_Radiogenomics-7-17-2018-doiJNLP-guego9kC.jnlp	The Cancer Imaging Archive	doi:10.7937/K9/TCIA.2017.7hs46erv	http://doi.org/10.7937/K9/TCIA.2017.7hs46erv	Semantic Annotations	AIM_files_updated-5-31-2018.zip	The Cancer Imaging Archive	doi:10.7937/K9/TCIA.2017.7hs46erv	http://doi.org/10.7937/K9/TCIA.2017.7hs46erv
AMC-031	Imaging Data	AMC-031_imaging_data	NSCLC_Radiogenomics-7-17-2018-doiJNLP-guego9kC.jnlp	The Cancer Imaging Archive	doi:10.7937/K9/TCIA.2017.7hs46erv	http://doi.org/10.7937/K9/TCIA.2017.7hs46erv	Semantic Annotations	AIM_files_updated-5-31-2018.zip	The Cancer Imaging Archive	doi:10.7937/K9/TCIA.2017.7hs46erv	http://doi.org/10.7937/K9/TCIA.2017.7hs46erv
AMC-032	Imaging Data	AMC-032_imaging_data	NSCLC_Radiogenomics-7-17-2018-doiJNLP-guego9kC.jnlp	The Cancer Imaging Archive	doi:10.7937/K9/TCIA.2017.7hs46erv	http://doi.org/10.7937/K9/TCIA.2017.7hs46erv	Semantic Annotations	AIM_files_updated-5-31-2018.zip	The Cancer Imaging Archive	doi:10.7937/K9/TCIA.2017.7hs46erv	http://doi.org/10.7937/K9/TCIA.2017.7hs46erv
AMC-033	Imaging Data	AMC-033_imaging_data	NSCLC_Radiogenomics-7-17-2018-doiJNLP-guego9kC.jnlp	The Cancer Imaging Archive	doi:10.7937/K9/TCIA.2017.7hs46erv	http://doi.org/10.7937/K9/TCIA.2017.7hs46erv	Semantic Annotations	AIM_files_updated-5-31-2018.zip	The Cancer Imaging Archive	doi:10.7937/K9/TCIA.2017.7hs46erv	http://doi.org/10.7937/K9/TCIA.2017.7hs46erv
AMC-034	Imaging Data	AMC-034_imaging_data	NSCLC_Radiogenomics-7-17-2018-doiJNLP-guego9kC.jnlp	The Cancer Imaging Archive	doi:10.7937/K9/TCIA.2017.7hs46erv	http://doi.org/10.7937/K9/TCIA.2017.7hs46erv	Semantic Annotations	AIM_files_updated-5-31-2018.zip	The Cancer Imaging Archive	doi:10.7937/K9/TCIA.2017.7hs46erv	http://doi.org/10.7937/K9/TCIA.2017.7hs46erv
AMC-035	Imaging Data	AMC-035_imaging_data	NSCLC_Radiogenomics-7-17-2018-doiJNLP-guego9kC.jnlp	The Cancer Imaging Archive	doi:10.7937/K9/TCIA.2017.7hs46erv	http://doi.org/10.7937/K9/TCIA.2017.7hs46erv	Semantic Annotations	AIM_files_updated-5-31-2018.zip	The Cancer Imaging Archive	doi:10.7937/K9/TCIA.2017.7hs46erv	http://doi.org/10.7937/K9/TCIA.2017.7hs46erv
AMC-036	Imaging Data	AMC-036_imaging_data	NSCLC_Radiogenomics-7-17-2018-doiJNLP-guego9kC.jnlp	The Cancer Imaging Archive	doi:10.7937/K9/TCIA.2017.7hs46erv	http://doi.org/10.7937/K9/TCIA.2017.7hs46erv	Semantic Annotations	AIM_files_updated-5-31-2018.zip	The Cancer Imaging Archive	doi:10.7937/K9/TCIA.2017.7hs46erv	http://doi.org/10.7937/K9/TCIA.2017.7hs46erv
AMC-037	Imaging Data	AMC-037_imaging_data	NSCLC_Radiogenomics-7-17-2018-doiJNLP-guego9kC.jnlp	The Cancer Imaging Archive	doi:10.7937/K9/TCIA.2017.7hs46erv	http://doi.org/10.7937/K9/TCIA.2017.7hs46erv	Semantic Annotations	AIM_files_updated-5-31-2018.zip	The Cancer Imaging Archive	doi:10.7937/K9/TCIA.2017.7hs46erv	http://doi.org/10.7937/K9/TCIA.2017.7hs46erv
AMC-038	Imaging Data	AMC-038_imaging_data	NSCLC_Radiogenomics-7-17-2018-doiJNLP-guego9kC.jnlp	The Cancer Imaging Archive	doi:10.7937/K9/TCIA.2017.7hs46erv	http://doi.org/10.7937/K9/TCIA.2017.7hs46erv	Semantic Annotations	AIM_files_updated-5-31-2018.zip	The Cancer Imaging Archive	doi:10.7937/K9/TCIA.2017.7hs46erv	http://doi.org/10.7937/K9/TCIA.2017.7hs46erv
AMC-039	Imaging Data	AMC-039_imaging_data	NSCLC_Radiogenomics-7-17-2018-doiJNLP-guego9kC.jnlp	The Cancer Imaging Archive	doi:10.7937/K9/TCIA.2017.7hs46erv	http://doi.org/10.7937/K9/TCIA.2017.7hs46erv	Semantic Annotations	AIM_files_updated-5-31-2018.zip	The Cancer Imaging Archive	doi:10.7937/K9/TCIA.2017.7hs46erv	http://doi.org/10.7937/K9/TCIA.2017.7hs46erv
AMC-040	Imaging Data	AMC-040_imaging_data	NSCLC_Radiogenomics-7-17-2018-doiJNLP-guego9kC.jnlp	The Cancer Imaging Archive	doi:10.7937/K9/TCIA.2017.7hs46erv	http://doi.org/10.7937/K9/TCIA.2017.7hs46erv	Semantic Annotations	AIM_files_updated-5-31-2018.zip	The Cancer Imaging Archive	doi:10.7937/K9/TCIA.2017.7hs46erv	http://doi.org/10.7937/K9/TCIA.2017.7hs46erv
AMC-041	Imaging Data	AMC-041_imaging_data	NSCLC_Radiogenomics-7-17-2018-doiJNLP-guego9kC.jnlp	The Cancer Imaging Archive	doi:10.7937/K9/TCIA.2017.7hs46erv	http://doi.org/10.7937/K9/TCIA.2017.7hs46erv	Semantic Annotations	AIM_files_updated-5-31-2018.zip	The Cancer Imaging Archive	doi:10.7937/K9/TCIA.2017.7hs46erv	http://doi.org/10.7937/K9/TCIA.2017.7hs46erv
AMC-042	Imaging Data	AMC-042_imaging_data	NSCLC_Radiogenomics-7-17-2018-doiJNLP-guego9kC.jnlp	The Cancer Imaging Archive	doi:10.7937/K9/TCIA.2017.7hs46erv	http://doi.org/10.7937/K9/TCIA.2017.7hs46erv	Semantic Annotations	AIM_files_updated-5-31-2018.zip	The Cancer Imaging Archive	doi:10.7937/K9/TCIA.2017.7hs46erv	http://doi.org/10.7937/K9/TCIA.2017.7hs46erv
AMC-043	Imaging Data	AMC-043_imaging_data	NSCLC_Radiogenomics-7-17-2018-doiJNLP-guego9kC.jnlp	The Cancer Imaging Archive	doi:10.7937/K9/TCIA.2017.7hs46erv	http://doi.org/10.7937/K9/TCIA.2017.7hs46erv	Semantic Annotations	AIM_files_updated-5-31-2018.zip	The Cancer Imaging Archive	doi:10.7937/K9/TCIA.2017.7hs46erv	http://doi.org/10.7937/K9/TCIA.2017.7hs46erv
AMC-044	Imaging Data	AMC-044_imaging_data	NSCLC_Radiogenomics-7-17-2018-doiJNLP-guego9kC.jnlp	The Cancer Imaging Archive	doi:10.7937/K9/TCIA.2017.7hs46erv	http://doi.org/10.7937/K9/TCIA.2017.7hs46erv	Semantic Annotations	AIM_files_updated-5-31-2018.zip	The Cancer Imaging Archive	doi:10.7937/K9/TCIA.2017.7hs46erv	http://doi.org/10.7937/K9/TCIA.2017.7hs46erv
AMC-045	Imaging Data	AMC-045_imaging_data	NSCLC_Radiogenomics-7-17-2018-doiJNLP-guego9kC.jnlp	The Cancer Imaging Archive	doi:10.7937/K9/TCIA.2017.7hs46erv	http://doi.org/10.7937/K9/TCIA.2017.7hs46erv	Semantic Annotations	AIM_files_updated-5-31-2018.zip	The Cancer Imaging Archive	doi:10.7937/K9/TCIA.2017.7hs46erv	http://doi.org/10.7937/K9/TCIA.2017.7hs46erv
AMC-046	Imaging Data	AMC-046_imaging_data	NSCLC_Radiogenomics-7-17-2018-doiJNLP-guego9kC.jnlp	The Cancer Imaging Archive	doi:10.7937/K9/TCIA.2017.7hs46erv	http://doi.org/10.7937/K9/TCIA.2017.7hs46erv	Semantic Annotations	AIM_files_updated-5-31-2018.zip	The Cancer Imaging Archive	doi:10.7937/K9/TCIA.2017.7hs46erv	http://doi.org/10.7937/K9/TCIA.2017.7hs46erv
AMC-047	Imaging Data	AMC-047_imaging_data	NSCLC_Radiogenomics-7-17-2018-doiJNLP-guego9kC.jnlp	The Cancer Imaging Archive	doi:10.7937/K9/TCIA.2017.7hs46erv	http://doi.org/10.7937/K9/TCIA.2017.7hs46erv	Semantic Annotations	AIM_files_updated-5-31-2018.zip	The Cancer Imaging Archive	doi:10.7937/K9/TCIA.2017.7hs46erv	http://doi.org/10.7937/K9/TCIA.2017.7hs46erv
AMC-048	Imaging Data	AMC-048_imaging_data	NSCLC_Radiogenomics-7-17-2018-doiJNLP-guego9kC.jnlp	The Cancer Imaging Archive	doi:10.7937/K9/TCIA.2017.7hs46erv	http://doi.org/10.7937/K9/TCIA.2017.7hs46erv	Semantic Annotations	AIM_files_updated-5-31-2018.zip	The Cancer Imaging Archive	doi:10.7937/K9/TCIA.2017.7hs46erv	http://doi.org/10.7937/K9/TCIA.2017.7hs46erv
AMC-049	Imaging Data	AMC-049_imaging_data	NSCLC_Radiogenomics-7-17-2018-doiJNLP-guego9kC.jnlp	The Cancer Imaging Archive	doi:10.7937/K9/TCIA.2017.7hs46erv	http://doi.org/10.7937/K9/TCIA.2017.7hs46erv	Semantic Annotations	AIM_files_updated-5-31-2018.zip	The Cancer Imaging Archive	doi:10.7937/K9/TCIA.2017.7hs46erv	http://doi.org/10.7937/K9/TCIA.2017.7hs46erv
R01-001	Imaging Data	R01-001_imaging_data	NSCLC_Radiogenomics-7-17-2018-doiJNLP-guego9kC.jnlp	The Cancer Imaging Archive	doi:10.7937/K9/TCIA.2017.7hs46erv	http://doi.org/10.7937/K9/TCIA.2017.7hs46erv	Semantic Annotations	AIM_files_updated-5-31-2018.zip	The Cancer Imaging Archive	doi:10.7937/K9/TCIA.2017.7hs46erv	http://doi.org/10.7937/K9/TCIA.2017.7hs46erv
R01-002	Imaging Data	R01-002_imaging_data	NSCLC_Radiogenomics-7-17-2018-doiJNLP-guego9kC.jnlp	The Cancer Imaging Archive	doi:10.7937/K9/TCIA.2017.7hs46erv	http://doi.org/10.7937/K9/TCIA.2017.7hs46erv	Semantic Annotations	AIM_files_updated-5-31-2018.zip	The Cancer Imaging Archive	doi:10.7937/K9/TCIA.2017.7hs46erv	http://doi.org/10.7937/K9/TCIA.2017.7hs46erv
R01-003	Imaging Data	R01-003_imaging_data	NSCLC_Radiogenomics-7-17-2018-doiJNLP-guego9kC.jnlp	The Cancer Imaging Archive	doi:10.7937/K9/TCIA.2017.7hs46erv	http://doi.org/10.7937/K9/TCIA.2017.7hs46erv	Semantic Annotations	AIM_files_updated-5-31-2018.zip	The Cancer Imaging Archive	doi:10.7937/K9/TCIA.2017.7hs46erv	http://doi.org/10.7937/K9/TCIA.2017.7hs46erv
R01-004	Imaging Data	R01-004_imaging_data	NSCLC_Radiogenomics-7-17-2018-doiJNLP-guego9kC.jnlp	The Cancer Imaging Archive	doi:10.7937/K9/TCIA.2017.7hs46erv	http://doi.org/10.7937/K9/TCIA.2017.7hs46erv	Semantic Annotations	AIM_files_updated-5-31-2018.zip	The Cancer Imaging Archive	doi:10.7937/K9/TCIA.2017.7hs46erv	http://doi.org/10.7937/K9/TCIA.2017.7hs46erv
R01-005	Imaging Data	R01-005_imaging_data	NSCLC_Radiogenomics-7-17-2018-doiJNLP-guego9kC.jnlp	The Cancer Imaging Archive	doi:10.7937/K9/TCIA.2017.7hs46erv	http://doi.org/10.7937/K9/TCIA.2017.7hs46erv	Semantic Annotations	AIM_files_updated-5-31-2018.zip	The Cancer Imaging Archive	doi:10.7937/K9/TCIA.2017.7hs46erv	http://doi.org/10.7937/K9/TCIA.2017.7hs46erv
R01-006	Imaging Data	R01-006_imaging_data	NSCLC_Radiogenomics-7-17-2018-doiJNLP-guego9kC.jnlp	The Cancer Imaging Archive	doi:10.7937/K9/TCIA.2017.7hs46erv	http://doi.org/10.7937/K9/TCIA.2017.7hs46erv	Semantic Annotations	AIM_files_updated-5-31-2018.zip	The Cancer Imaging Archive	doi:10.7937/K9/TCIA.2017.7hs46erv	http://doi.org/10.7937/K9/TCIA.2017.7hs46erv
R01-007	Imaging Data	R01-007_imaging_data	NSCLC_Radiogenomics-7-17-2018-doiJNLP-guego9kC.jnlp	The Cancer Imaging Archive	doi:10.7937/K9/TCIA.2017.7hs46erv	http://doi.org/10.7937/K9/TCIA.2017.7hs46erv	Semantic Annotations	AIM_files_updated-5-31-2018.zip	The Cancer Imaging Archive	doi:10.7937/K9/TCIA.2017.7hs46erv	http://doi.org/10.7937/K9/TCIA.2017.7hs46erv
R01-008	Imaging Data	R01-008_imaging_data	NSCLC_Radiogenomics-7-17-2018-doiJNLP-guego9kC.jnlp	The Cancer Imaging Archive	doi:10.7937/K9/TCIA.2017.7hs46erv	http://doi.org/10.7937/K9/TCIA.2017.7hs46erv	Semantic Annotations	AIM_files_updated-5-31-2018.zip	The Cancer Imaging Archive	doi:10.7937/K9/TCIA.2017.7hs46erv	http://doi.org/10.7937/K9/TCIA.2017.7hs46erv
R01-009	Imaging Data	R01-009_imaging_data	NSCLC_Radiogenomics-7-17-2018-doiJNLP-guego9kC.jnlp	The Cancer Imaging Archive	doi:10.7937/K9/TCIA.2017.7hs46erv	http://doi.org/10.7937/K9/TCIA.2017.7hs46erv	Semantic Annotations	AIM_files_updated-5-31-2018.zip	The Cancer Imaging Archive	doi:10.7937/K9/TCIA.2017.7hs46erv	http://doi.org/10.7937/K9/TCIA.2017.7hs46erv
R01-010	Imaging Data	R01-010_imaging_data	NSCLC_Radiogenomics-7-17-2018-doiJNLP-guego9kC.jnlp	The Cancer Imaging Archive	doi:10.7937/K9/TCIA.2017.7hs46erv	http://doi.org/10.7937/K9/TCIA.2017.7hs46erv	Semantic Annotations	AIM_files_updated-5-31-2018.zip	The Cancer Imaging Archive	doi:10.7937/K9/TCIA.2017.7hs46erv	http://doi.org/10.7937/K9/TCIA.2017.7hs46erv
R01-011	Imaging Data	R01-011_imaging_data	NSCLC_Radiogenomics-7-17-2018-doiJNLP-guego9kC.jnlp	The Cancer Imaging Archive	doi:10.7937/K9/TCIA.2017.7hs46erv	http://doi.org/10.7937/K9/TCIA.2017.7hs46erv	Semantic Annotations	AIM_files_updated-5-31-2018.zip	The Cancer Imaging Archive	doi:10.7937/K9/TCIA.2017.7hs46erv	http://doi.org/10.7937/K9/TCIA.2017.7hs46erv
R01-012	Imaging Data	R01-012_imaging_data	NSCLC_Radiogenomics-7-17-2018-doiJNLP-guego9kC.jnlp	The Cancer Imaging Archive	doi:10.7937/K9/TCIA.2017.7hs46erv	http://doi.org/10.7937/K9/TCIA.2017.7hs46erv	Semantic Annotations	AIM_files_updated-5-31-2018.zip	The Cancer Imaging Archive	doi:10.7937/K9/TCIA.2017.7hs46erv	http://doi.org/10.7937/K9/TCIA.2017.7hs46erv
R01-013	Imaging Data	R01-013_imaging_data	NSCLC_Radiogenomics-7-17-2018-doiJNLP-guego9kC.jnlp	The Cancer Imaging Archive	doi:10.7937/K9/TCIA.2017.7hs46erv	http://doi.org/10.7937/K9/TCIA.2017.7hs46erv	Semantic Annotations	AIM_files_updated-5-31-2018.zip	The Cancer Imaging Archive	doi:10.7937/K9/TCIA.2017.7hs46erv	http://doi.org/10.7937/K9/TCIA.2017.7hs46erv
R01-014	Imaging Data	R01-014_imaging_data	NSCLC_Radiogenomics-7-17-2018-doiJNLP-guego9kC.jnlp	The Cancer Imaging Archive	doi:10.7937/K9/TCIA.2017.7hs46erv	http://doi.org/10.7937/K9/TCIA.2017.7hs46erv	Semantic Annotations	AIM_files_updated-5-31-2018.zip	The Cancer Imaging Archive	doi:10.7937/K9/TCIA.2017.7hs46erv	http://doi.org/10.7937/K9/TCIA.2017.7hs46erv
R01-015	Imaging Data	R01-015_imaging_data	NSCLC_Radiogenomics-7-17-2018-doiJNLP-guego9kC.jnlp	The Cancer Imaging Archive	doi:10.7937/K9/TCIA.2017.7hs46erv	http://doi.org/10.7937/K9/TCIA.2017.7hs46erv	Semantic Annotations	AIM_files_updated-5-31-2018.zip	The Cancer Imaging Archive	doi:10.7937/K9/TCIA.2017.7hs46erv	http://doi.org/10.7937/K9/TCIA.2017.7hs46erv
R01-016	Imaging Data	R01-016_imaging_data	NSCLC_Radiogenomics-7-17-2018-doiJNLP-guego9kC.jnlp	The Cancer Imaging Archive	doi:10.7937/K9/TCIA.2017.7hs46erv	http://doi.org/10.7937/K9/TCIA.2017.7hs46erv	Semantic Annotations	AIM_files_updated-5-31-2018.zip	The Cancer Imaging Archive	doi:10.7937/K9/TCIA.2017.7hs46erv	http://doi.org/10.7937/K9/TCIA.2017.7hs46erv
R01-017	Imaging Data	R01-017_imaging_data	NSCLC_Radiogenomics-7-17-2018-doiJNLP-guego9kC.jnlp	The Cancer Imaging Archive	doi:10.7937/K9/TCIA.2017.7hs46erv	http://doi.org/10.7937/K9/TCIA.2017.7hs46erv	Semantic Annotations	AIM_files_updated-5-31-2018.zip	The Cancer Imaging Archive	doi:10.7937/K9/TCIA.2017.7hs46erv	http://doi.org/10.7937/K9/TCIA.2017.7hs46erv
R01-018	Imaging Data	R01-018_imaging_data	NSCLC_Radiogenomics-7-17-2018-doiJNLP-guego9kC.jnlp	The Cancer Imaging Archive	doi:10.7937/K9/TCIA.2017.7hs46erv	http://doi.org/10.7937/K9/TCIA.2017.7hs46erv	Semantic Annotations	AIM_files_updated-5-31-2018.zip	The Cancer Imaging Archive	doi:10.7937/K9/TCIA.2017.7hs46erv	http://doi.org/10.7937/K9/TCIA.2017.7hs46erv
R01-019	Imaging Data	R01-019_imaging_data	NSCLC_Radiogenomics-7-17-2018-doiJNLP-guego9kC.jnlp	The Cancer Imaging Archive	doi:10.7937/K9/TCIA.2017.7hs46erv	http://doi.org/10.7937/K9/TCIA.2017.7hs46erv	Semantic Annotations	AIM_files_updated-5-31-2018.zip	The Cancer Imaging Archive	doi:10.7937/K9/TCIA.2017.7hs46erv	http://doi.org/10.7937/K9/TCIA.2017.7hs46erv
R01-020	Imaging Data	R01-020_imaging_data	NSCLC_Radiogenomics-7-17-2018-doiJNLP-guego9kC.jnlp	The Cancer Imaging Archive	doi:10.7937/K9/TCIA.2017.7hs46erv	http://doi.org/10.7937/K9/TCIA.2017.7hs46erv	Semantic Annotations	AIM_files_updated-5-31-2018.zip	The Cancer Imaging Archive	doi:10.7937/K9/TCIA.2017.7hs46erv	http://doi.org/10.7937/K9/TCIA.2017.7hs46erv
R01-021	Imaging Data	R01-021_imaging_data	NSCLC_Radiogenomics-7-17-2018-doiJNLP-guego9kC.jnlp	The Cancer Imaging Archive	doi:10.7937/K9/TCIA.2017.7hs46erv	http://doi.org/10.7937/K9/TCIA.2017.7hs46erv	Semantic Annotations	AIM_files_updated-5-31-2018.zip	The Cancer Imaging Archive	doi:10.7937/K9/TCIA.2017.7hs46erv	http://doi.org/10.7937/K9/TCIA.2017.7hs46erv
R01-022	Imaging Data	R01-022_imaging_data	NSCLC_Radiogenomics-7-17-2018-doiJNLP-guego9kC.jnlp	The Cancer Imaging Archive	doi:10.7937/K9/TCIA.2017.7hs46erv	http://doi.org/10.7937/K9/TCIA.2017.7hs46erv	Semantic Annotations	AIM_files_updated-5-31-2018.zip	The Cancer Imaging Archive	doi:10.7937/K9/TCIA.2017.7hs46erv	http://doi.org/10.7937/K9/TCIA.2017.7hs46erv
R01-023	Imaging Data	R01-023_imaging_data	NSCLC_Radiogenomics-7-17-2018-doiJNLP-guego9kC.jnlp	The Cancer Imaging Archive	doi:10.7937/K9/TCIA.2017.7hs46erv	http://doi.org/10.7937/K9/TCIA.2017.7hs46erv	Semantic Annotations	AIM_files_updated-5-31-2018.zip	The Cancer Imaging Archive	doi:10.7937/K9/TCIA.2017.7hs46erv	http://doi.org/10.7937/K9/TCIA.2017.7hs46erv
R01-024	Imaging Data	R01-024_imaging_data	NSCLC_Radiogenomics-7-17-2018-doiJNLP-guego9kC.jnlp	The Cancer Imaging Archive	doi:10.7937/K9/TCIA.2017.7hs46erv	http://doi.org/10.7937/K9/TCIA.2017.7hs46erv	Semantic Annotations	AIM_files_updated-5-31-2018.zip	The Cancer Imaging Archive	doi:10.7937/K9/TCIA.2017.7hs46erv	http://doi.org/10.7937/K9/TCIA.2017.7hs46erv
R01-025	Imaging Data	R01-025_imaging_data	NSCLC_Radiogenomics-7-17-2018-doiJNLP-guego9kC.jnlp	The Cancer Imaging Archive	doi:10.7937/K9/TCIA.2017.7hs46erv	http://doi.org/10.7937/K9/TCIA.2017.7hs46erv	Semantic Annotations	AIM_files_updated-5-31-2018.zip	The Cancer Imaging Archive	doi:10.7937/K9/TCIA.2017.7hs46erv	http://doi.org/10.7937/K9/TCIA.2017.7hs46erv
R01-026	Imaging Data	R01-026_imaging_data	NSCLC_Radiogenomics-7-17-2018-doiJNLP-guego9kC.jnlp	The Cancer Imaging Archive	doi:10.7937/K9/TCIA.2017.7hs46erv	http://doi.org/10.7937/K9/TCIA.2017.7hs46erv	Semantic Annotations	AIM_files_updated-5-31-2018.zip	The Cancer Imaging Archive	doi:10.7937/K9/TCIA.2017.7hs46erv	http://doi.org/10.7937/K9/TCIA.2017.7hs46erv
R01-027	Imaging Data	R01-027_imaging_data	NSCLC_Radiogenomics-7-17-2018-doiJNLP-guego9kC.jnlp	The Cancer Imaging Archive	doi:10.7937/K9/TCIA.2017.7hs46erv	http://doi.org/10.7937/K9/TCIA.2017.7hs46erv	Semantic Annotations	AIM_files_updated-5-31-2018.zip	The Cancer Imaging Archive	doi:10.7937/K9/TCIA.2017.7hs46erv	http://doi.org/10.7937/K9/TCIA.2017.7hs46erv
R01-028	Imaging Data	R01-028_imaging_data	NSCLC_Radiogenomics-7-17-2018-doiJNLP-guego9kC.jnlp	The Cancer Imaging Archive	doi:10.7937/K9/TCIA.2017.7hs46erv	http://doi.org/10.7937/K9/TCIA.2017.7hs46erv	Semantic Annotations	AIM_files_updated-5-31-2018.zip	The Cancer Imaging Archive	doi:10.7937/K9/TCIA.2017.7hs46erv	http://doi.org/10.7937/K9/TCIA.2017.7hs46erv
R01-029	Imaging Data	R01-029_imaging_data	NSCLC_Radiogenomics-7-17-2018-doiJNLP-guego9kC.jnlp	The Cancer Imaging Archive	doi:10.7937/K9/TCIA.2017.7hs46erv	http://doi.org/10.7937/K9/TCIA.2017.7hs46erv	Semantic Annotations	AIM_files_updated-5-31-2018.zip	The Cancer Imaging Archive	doi:10.7937/K9/TCIA.2017.7hs46erv	http://doi.org/10.7937/K9/TCIA.2017.7hs46erv
R01-030	Imaging Data	R01-030_imaging_data	NSCLC_Radiogenomics-7-17-2018-doiJNLP-guego9kC.jnlp	The Cancer Imaging Archive	doi:10.7937/K9/TCIA.2017.7hs46erv	http://doi.org/10.7937/K9/TCIA.2017.7hs46erv	Semantic Annotations	AIM_files_updated-5-31-2018.zip	The Cancer Imaging Archive	doi:10.7937/K9/TCIA.2017.7hs46erv	http://doi.org/10.7937/K9/TCIA.2017.7hs46erv
R01-031	Imaging Data	R01-031_imaging_data	NSCLC_Radiogenomics-7-17-2018-doiJNLP-guego9kC.jnlp	The Cancer Imaging Archive	doi:10.7937/K9/TCIA.2017.7hs46erv	http://doi.org/10.7937/K9/TCIA.2017.7hs46erv	Semantic Annotations	AIM_files_updated-5-31-2018.zip	The Cancer Imaging Archive	doi:10.7937/K9/TCIA.2017.7hs46erv	http://doi.org/10.7937/K9/TCIA.2017.7hs46erv
R01-032	Imaging Data	R01-032_imaging_data	NSCLC_Radiogenomics-7-17-2018-doiJNLP-guego9kC.jnlp	The Cancer Imaging Archive	doi:10.7937/K9/TCIA.2017.7hs46erv	http://doi.org/10.7937/K9/TCIA.2017.7hs46erv	Semantic Annotations	AIM_files_updated-5-31-2018.zip	The Cancer Imaging Archive	doi:10.7937/K9/TCIA.2017.7hs46erv	http://doi.org/10.7937/K9/TCIA.2017.7hs46erv
R01-033	Imaging Data	R01-033_imaging_data	NSCLC_Radiogenomics-7-17-2018-doiJNLP-guego9kC.jnlp	The Cancer Imaging Archive	doi:10.7937/K9/TCIA.2017.7hs46erv	http://doi.org/10.7937/K9/TCIA.2017.7hs46erv	Semantic Annotations	AIM_files_updated-5-31-2018.zip	The Cancer Imaging Archive	doi:10.7937/K9/TCIA.2017.7hs46erv	http://doi.org/10.7937/K9/TCIA.2017.7hs46erv
R01-034	Imaging Data	R01-034_imaging_data	NSCLC_Radiogenomics-7-17-2018-doiJNLP-guego9kC.jnlp	The Cancer Imaging Archive	doi:10.7937/K9/TCIA.2017.7hs46erv	http://doi.org/10.7937/K9/TCIA.2017.7hs46erv	Semantic Annotations	AIM_files_updated-5-31-2018.zip	The Cancer Imaging Archive	doi:10.7937/K9/TCIA.2017.7hs46erv	http://doi.org/10.7937/K9/TCIA.2017.7hs46erv
R01-035	Imaging Data	R01-035_imaging_data	NSCLC_Radiogenomics-7-17-2018-doiJNLP-guego9kC.jnlp	The Cancer Imaging Archive	doi:10.7937/K9/TCIA.2017.7hs46erv	http://doi.org/10.7937/K9/TCIA.2017.7hs46erv	Semantic Annotations	AIM_files_updated-5-31-2018.zip	The Cancer Imaging Archive	doi:10.7937/K9/TCIA.2017.7hs46erv	http://doi.org/10.7937/K9/TCIA.2017.7hs46erv
R01-036	Imaging Data	R01-036_imaging_data	NSCLC_Radiogenomics-7-17-2018-doiJNLP-guego9kC.jnlp	The Cancer Imaging Archive	doi:10.7937/K9/TCIA.2017.7hs46erv	http://doi.org/10.7937/K9/TCIA.2017.7hs46erv	Semantic Annotations	AIM_files_updated-5-31-2018.zip	The Cancer Imaging Archive	doi:10.7937/K9/TCIA.2017.7hs46erv	http://doi.org/10.7937/K9/TCIA.2017.7hs46erv
R01-037	Imaging Data	R01-037_imaging_data	NSCLC_Radiogenomics-7-17-2018-doiJNLP-guego9kC.jnlp	The Cancer Imaging Archive	doi:10.7937/K9/TCIA.2017.7hs46erv	http://doi.org/10.7937/K9/TCIA.2017.7hs46erv	Semantic Annotations	AIM_files_updated-5-31-2018.zip	The Cancer Imaging Archive	doi:10.7937/K9/TCIA.2017.7hs46erv	http://doi.org/10.7937/K9/TCIA.2017.7hs46erv
R01-038	Imaging Data	R01-038_imaging_data	NSCLC_Radiogenomics-7-17-2018-doiJNLP-guego9kC.jnlp	The Cancer Imaging Archive	doi:10.7937/K9/TCIA.2017.7hs46erv	http://doi.org/10.7937/K9/TCIA.2017.7hs46erv	Semantic Annotations	AIM_files_updated-5-31-2018.zip	The Cancer Imaging Archive	doi:10.7937/K9/TCIA.2017.7hs46erv	http://doi.org/10.7937/K9/TCIA.2017.7hs46erv
R01-039	Imaging Data	R01-039_imaging_data	NSCLC_Radiogenomics-7-17-2018-doiJNLP-guego9kC.jnlp	The Cancer Imaging Archive	doi:10.7937/K9/TCIA.2017.7hs46erv	http://doi.org/10.7937/K9/TCIA.2017.7hs46erv	Semantic Annotations	AIM_files_updated-5-31-2018.zip	The Cancer Imaging Archive	doi:10.7937/K9/TCIA.2017.7hs46erv	http://doi.org/10.7937/K9/TCIA.2017.7hs46erv
R01-040	Imaging Data	R01-040_imaging_data	NSCLC_Radiogenomics-7-17-2018-doiJNLP-guego9kC.jnlp	The Cancer Imaging Archive	doi:10.7937/K9/TCIA.2017.7hs46erv	http://doi.org/10.7937/K9/TCIA.2017.7hs46erv	Semantic Annotations	AIM_files_updated-5-31-2018.zip	The Cancer Imaging Archive	doi:10.7937/K9/TCIA.2017.7hs46erv	http://doi.org/10.7937/K9/TCIA.2017.7hs46erv
R01-041	Imaging Data	R01-041_imaging_data	NSCLC_Radiogenomics-7-17-2018-doiJNLP-guego9kC.jnlp	The Cancer Imaging Archive	doi:10.7937/K9/TCIA.2017.7hs46erv	http://doi.org/10.7937/K9/TCIA.2017.7hs46erv	Semantic Annotations	AIM_files_updated-5-31-2018.zip	The Cancer Imaging Archive	doi:10.7937/K9/TCIA.2017.7hs46erv	http://doi.org/10.7937/K9/TCIA.2017.7hs46erv
R01-042	Imaging Data	R01-042_imaging_data	NSCLC_Radiogenomics-7-17-2018-doiJNLP-guego9kC.jnlp	The Cancer Imaging Archive	doi:10.7937/K9/TCIA.2017.7hs46erv	http://doi.org/10.7937/K9/TCIA.2017.7hs46erv	Semantic Annotations	AIM_files_updated-5-31-2018.zip	The Cancer Imaging Archive	doi:10.7937/K9/TCIA.2017.7hs46erv	http://doi.org/10.7937/K9/TCIA.2017.7hs46erv
R01-043	Imaging Data	R01-043_imaging_data	NSCLC_Radiogenomics-7-17-2018-doiJNLP-guego9kC.jnlp	The Cancer Imaging Archive	doi:10.7937/K9/TCIA.2017.7hs46erv	http://doi.org/10.7937/K9/TCIA.2017.7hs46erv	Semantic Annotations	AIM_files_updated-5-31-2018.zip	The Cancer Imaging Archive	doi:10.7937/K9/TCIA.2017.7hs46erv	http://doi.org/10.7937/K9/TCIA.2017.7hs46erv
R01-044	Imaging Data	R01-044_imaging_data	NSCLC_Radiogenomics-7-17-2018-doiJNLP-guego9kC.jnlp	The Cancer Imaging Archive	doi:10.7937/K9/TCIA.2017.7hs46erv	http://doi.org/10.7937/K9/TCIA.2017.7hs46erv	Semantic Annotations	AIM_files_updated-5-31-2018.zip	The Cancer Imaging Archive	doi:10.7937/K9/TCIA.2017.7hs46erv	http://doi.org/10.7937/K9/TCIA.2017.7hs46erv
R01-045	Imaging Data	R01-045_imaging_data	NSCLC_Radiogenomics-7-17-2018-doiJNLP-guego9kC.jnlp	The Cancer Imaging Archive	doi:10.7937/K9/TCIA.2017.7hs46erv	http://doi.org/10.7937/K9/TCIA.2017.7hs46erv	Semantic Annotations	AIM_files_updated-5-31-2018.zip	The Cancer Imaging Archive	doi:10.7937/K9/TCIA.2017.7hs46erv	http://doi.org/10.7937/K9/TCIA.2017.7hs46erv
R01-046	Imaging Data	R01-046_imaging_data	NSCLC_Radiogenomics-7-17-2018-doiJNLP-guego9kC.jnlp	The Cancer Imaging Archive	doi:10.7937/K9/TCIA.2017.7hs46erv	http://doi.org/10.7937/K9/TCIA.2017.7hs46erv	Semantic Annotations	AIM_files_updated-5-31-2018.zip	The Cancer Imaging Archive	doi:10.7937/K9/TCIA.2017.7hs46erv	http://doi.org/10.7937/K9/TCIA.2017.7hs46erv
R01-047	Imaging Data	R01-047_imaging_data	NSCLC_Radiogenomics-7-17-2018-doiJNLP-guego9kC.jnlp	The Cancer Imaging Archive	doi:10.7937/K9/TCIA.2017.7hs46erv	http://doi.org/10.7937/K9/TCIA.2017.7hs46erv	Semantic Annotations	AIM_files_updated-5-31-2018.zip	The Cancer Imaging Archive	doi:10.7937/K9/TCIA.2017.7hs46erv	http://doi.org/10.7937/K9/TCIA.2017.7hs46erv
R01-048	Imaging Data	R01-048_imaging_data	NSCLC_Radiogenomics-7-17-2018-doiJNLP-guego9kC.jnlp	The Cancer Imaging Archive	doi:10.7937/K9/TCIA.2017.7hs46erv	http://doi.org/10.7937/K9/TCIA.2017.7hs46erv	Semantic Annotations	AIM_files_updated-5-31-2018.zip	The Cancer Imaging Archive	doi:10.7937/K9/TCIA.2017.7hs46erv	http://doi.org/10.7937/K9/TCIA.2017.7hs46erv
R01-049	Imaging Data	R01-049_imaging_data	NSCLC_Radiogenomics-7-17-2018-doiJNLP-guego9kC.jnlp	The Cancer Imaging Archive	doi:10.7937/K9/TCIA.2017.7hs46erv	http://doi.org/10.7937/K9/TCIA.2017.7hs46erv	Semantic Annotations	AIM_files_updated-5-31-2018.zip	The Cancer Imaging Archive	doi:10.7937/K9/TCIA.2017.7hs46erv	http://doi.org/10.7937/K9/TCIA.2017.7hs46erv
R01-050	Imaging Data	R01-050_imaging_data	NSCLC_Radiogenomics-7-17-2018-doiJNLP-guego9kC.jnlp	The Cancer Imaging Archive	doi:10.7937/K9/TCIA.2017.7hs46erv	http://doi.org/10.7937/K9/TCIA.2017.7hs46erv	Semantic Annotations	AIM_files_updated-5-31-2018.zip	The Cancer Imaging Archive	doi:10.7937/K9/TCIA.2017.7hs46erv	http://doi.org/10.7937/K9/TCIA.2017.7hs46erv
R01-051	Imaging Data	R01-051_imaging_data	NSCLC_Radiogenomics-7-17-2018-doiJNLP-guego9kC.jnlp	The Cancer Imaging Archive	doi:10.7937/K9/TCIA.2017.7hs46erv	http://doi.org/10.7937/K9/TCIA.2017.7hs46erv	Semantic Annotations	AIM_files_updated-5-31-2018.zip	The Cancer Imaging Archive	doi:10.7937/K9/TCIA.2017.7hs46erv	http://doi.org/10.7937/K9/TCIA.2017.7hs46erv
R01-052	Imaging Data	R01-052_imaging_data	NSCLC_Radiogenomics-7-17-2018-doiJNLP-guego9kC.jnlp	The Cancer Imaging Archive	doi:10.7937/K9/TCIA.2017.7hs46erv	http://doi.org/10.7937/K9/TCIA.2017.7hs46erv	Semantic Annotations	AIM_files_updated-5-31-2018.zip	The Cancer Imaging Archive	doi:10.7937/K9/TCIA.2017.7hs46erv	http://doi.org/10.7937/K9/TCIA.2017.7hs46erv
R01-053	Imaging Data	R01-053_imaging_data	NSCLC_Radiogenomics-7-17-2018-doiJNLP-guego9kC.jnlp	The Cancer Imaging Archive	doi:10.7937/K9/TCIA.2017.7hs46erv	http://doi.org/10.7937/K9/TCIA.2017.7hs46erv	Semantic Annotations	AIM_files_updated-5-31-2018.zip	The Cancer Imaging Archive	doi:10.7937/K9/TCIA.2017.7hs46erv	http://doi.org/10.7937/K9/TCIA.2017.7hs46erv
R01-054	Imaging Data	R01-054_imaging_data	NSCLC_Radiogenomics-7-17-2018-doiJNLP-guego9kC.jnlp	The Cancer Imaging Archive	doi:10.7937/K9/TCIA.2017.7hs46erv	http://doi.org/10.7937/K9/TCIA.2017.7hs46erv	Semantic Annotations	AIM_files_updated-5-31-2018.zip	The Cancer Imaging Archive	doi:10.7937/K9/TCIA.2017.7hs46erv	http://doi.org/10.7937/K9/TCIA.2017.7hs46erv
R01-055	Imaging Data	R01-055_imaging_data	NSCLC_Radiogenomics-7-17-2018-doiJNLP-guego9kC.jnlp	The Cancer Imaging Archive	doi:10.7937/K9/TCIA.2017.7hs46erv	http://doi.org/10.7937/K9/TCIA.2017.7hs46erv	Semantic Annotations	AIM_files_updated-5-31-2018.zip	The Cancer Imaging Archive	doi:10.7937/K9/TCIA.2017.7hs46erv	http://doi.org/10.7937/K9/TCIA.2017.7hs46erv
R01-056	Imaging Data	R01-056_imaging_data	NSCLC_Radiogenomics-7-17-2018-doiJNLP-guego9kC.jnlp	The Cancer Imaging Archive	doi:10.7937/K9/TCIA.2017.7hs46erv	http://doi.org/10.7937/K9/TCIA.2017.7hs46erv	Semantic Annotations	AIM_files_updated-5-31-2018.zip	The Cancer Imaging Archive	doi:10.7937/K9/TCIA.2017.7hs46erv	http://doi.org/10.7937/K9/TCIA.2017.7hs46erv
R01-057	Imaging Data	R01-057_imaging_data	NSCLC_Radiogenomics-7-17-2018-doiJNLP-guego9kC.jnlp	The Cancer Imaging Archive	doi:10.7937/K9/TCIA.2017.7hs46erv	http://doi.org/10.7937/K9/TCIA.2017.7hs46erv	Semantic Annotations	AIM_files_updated-5-31-2018.zip	The Cancer Imaging Archive	doi:10.7937/K9/TCIA.2017.7hs46erv	http://doi.org/10.7937/K9/TCIA.2017.7hs46erv
R01-058	Imaging Data	R01-058_imaging_data	NSCLC_Radiogenomics-7-17-2018-doiJNLP-guego9kC.jnlp	The Cancer Imaging Archive	doi:10.7937/K9/TCIA.2017.7hs46erv	http://doi.org/10.7937/K9/TCIA.2017.7hs46erv	Semantic Annotations	AIM_files_updated-5-31-2018.zip	The Cancer Imaging Archive	doi:10.7937/K9/TCIA.2017.7hs46erv	http://doi.org/10.7937/K9/TCIA.2017.7hs46erv
R01-059	Imaging Data	R01-059_imaging_data	NSCLC_Radiogenomics-7-17-2018-doiJNLP-guego9kC.jnlp	The Cancer Imaging Archive	doi:10.7937/K9/TCIA.2017.7hs46erv	http://doi.org/10.7937/K9/TCIA.2017.7hs46erv	Semantic Annotations	AIM_files_updated-5-31-2018.zip	The Cancer Imaging Archive	doi:10.7937/K9/TCIA.2017.7hs46erv	http://doi.org/10.7937/K9/TCIA.2017.7hs46erv
R01-060	Imaging Data	R01-060_imaging_data	NSCLC_Radiogenomics-7-17-2018-doiJNLP-guego9kC.jnlp	The Cancer Imaging Archive	doi:10.7937/K9/TCIA.2017.7hs46erv	http://doi.org/10.7937/K9/TCIA.2017.7hs46erv	Semantic Annotations	AIM_files_updated-5-31-2018.zip	The Cancer Imaging Archive	doi:10.7937/K9/TCIA.2017.7hs46erv	http://doi.org/10.7937/K9/TCIA.2017.7hs46erv
R01-061	Imaging Data	R01-061_imaging_data	NSCLC_Radiogenomics-7-17-2018-doiJNLP-guego9kC.jnlp	The Cancer Imaging Archive	doi:10.7937/K9/TCIA.2017.7hs46erv	http://doi.org/10.7937/K9/TCIA.2017.7hs46erv	Semantic Annotations	AIM_files_updated-5-31-2018.zip	The Cancer Imaging Archive	doi:10.7937/K9/TCIA.2017.7hs46erv	http://doi.org/10.7937/K9/TCIA.2017.7hs46erv
R01-062	Imaging Data	R01-062_imaging_data	NSCLC_Radiogenomics-7-17-2018-doiJNLP-guego9kC.jnlp	The Cancer Imaging Archive	doi:10.7937/K9/TCIA.2017.7hs46erv	http://doi.org/10.7937/K9/TCIA.2017.7hs46erv	Semantic Annotations	AIM_files_updated-5-31-2018.zip	The Cancer Imaging Archive	doi:10.7937/K9/TCIA.2017.7hs46erv	http://doi.org/10.7937/K9/TCIA.2017.7hs46erv
R01-063	Imaging Data	R01-063_imaging_data	NSCLC_Radiogenomics-7-17-2018-doiJNLP-guego9kC.jnlp	The Cancer Imaging Archive	doi:10.7937/K9/TCIA.2017.7hs46erv	http://doi.org/10.7937/K9/TCIA.2017.7hs46erv	Semantic Annotations	AIM_files_updated-5-31-2018.zip	The Cancer Imaging Archive	doi:10.7937/K9/TCIA.2017.7hs46erv	http://doi.org/10.7937/K9/TCIA.2017.7hs46erv
R01-064	Imaging Data	R01-064_imaging_data	NSCLC_Radiogenomics-7-17-2018-doiJNLP-guego9kC.jnlp	The Cancer Imaging Archive	doi:10.7937/K9/TCIA.2017.7hs46erv	http://doi.org/10.7937/K9/TCIA.2017.7hs46erv	Semantic Annotations	AIM_files_updated-5-31-2018.zip	The Cancer Imaging Archive	doi:10.7937/K9/TCIA.2017.7hs46erv	http://doi.org/10.7937/K9/TCIA.2017.7hs46erv
R01-065	Imaging Data	R01-065_imaging_data	NSCLC_Radiogenomics-7-17-2018-doiJNLP-guego9kC.jnlp	The Cancer Imaging Archive	doi:10.7937/K9/TCIA.2017.7hs46erv	http://doi.org/10.7937/K9/TCIA.2017.7hs46erv	Semantic Annotations	AIM_files_updated-5-31-2018.zip	The Cancer Imaging Archive	doi:10.7937/K9/TCIA.2017.7hs46erv	http://doi.org/10.7937/K9/TCIA.2017.7hs46erv
R01-066	Imaging Data	R01-066_imaging_data	NSCLC_Radiogenomics-7-17-2018-doiJNLP-guego9kC.jnlp	The Cancer Imaging Archive	doi:10.7937/K9/TCIA.2017.7hs46erv	http://doi.org/10.7937/K9/TCIA.2017.7hs46erv	Semantic Annotations	AIM_files_updated-5-31-2018.zip	The Cancer Imaging Archive	doi:10.7937/K9/TCIA.2017.7hs46erv	http://doi.org/10.7937/K9/TCIA.2017.7hs46erv
R01-067	Imaging Data	R01-067_imaging_data	NSCLC_Radiogenomics-7-17-2018-doiJNLP-guego9kC.jnlp	The Cancer Imaging Archive	doi:10.7937/K9/TCIA.2017.7hs46erv	http://doi.org/10.7937/K9/TCIA.2017.7hs46erv	Semantic Annotations	AIM_files_updated-5-31-2018.zip	The Cancer Imaging Archive	doi:10.7937/K9/TCIA.2017.7hs46erv	http://doi.org/10.7937/K9/TCIA.2017.7hs46erv
R01-068	Imaging Data	R01-068_imaging_data	NSCLC_Radiogenomics-7-17-2018-doiJNLP-guego9kC.jnlp	The Cancer Imaging Archive	doi:10.7937/K9/TCIA.2017.7hs46erv	http://doi.org/10.7937/K9/TCIA.2017.7hs46erv	Semantic Annotations	AIM_files_updated-5-31-2018.zip	The Cancer Imaging Archive	doi:10.7937/K9/TCIA.2017.7hs46erv	http://doi.org/10.7937/K9/TCIA.2017.7hs46erv
R01-069	Imaging Data	R01-069_imaging_data	NSCLC_Radiogenomics-7-17-2018-doiJNLP-guego9kC.jnlp	The Cancer Imaging Archive	doi:10.7937/K9/TCIA.2017.7hs46erv	http://doi.org/10.7937/K9/TCIA.2017.7hs46erv	Semantic Annotations	AIM_files_updated-5-31-2018.zip	The Cancer Imaging Archive	doi:10.7937/K9/TCIA.2017.7hs46erv	http://doi.org/10.7937/K9/TCIA.2017.7hs46erv
R01-070	Imaging Data	R01-070_imaging_data	NSCLC_Radiogenomics-7-17-2018-doiJNLP-guego9kC.jnlp	The Cancer Imaging Archive	doi:10.7937/K9/TCIA.2017.7hs46erv	http://doi.org/10.7937/K9/TCIA.2017.7hs46erv	Semantic Annotations	AIM_files_updated-5-31-2018.zip	The Cancer Imaging Archive	doi:10.7937/K9/TCIA.2017.7hs46erv	http://doi.org/10.7937/K9/TCIA.2017.7hs46erv
R01-071	Imaging Data	R01-071_imaging_data	NSCLC_Radiogenomics-7-17-2018-doiJNLP-guego9kC.jnlp	The Cancer Imaging Archive	doi:10.7937/K9/TCIA.2017.7hs46erv	http://doi.org/10.7937/K9/TCIA.2017.7hs46erv	Semantic Annotations	AIM_files_updated-5-31-2018.zip	The Cancer Imaging Archive	doi:10.7937/K9/TCIA.2017.7hs46erv	http://doi.org/10.7937/K9/TCIA.2017.7hs46erv
R01-072	Imaging Data	R01-072_imaging_data	NSCLC_Radiogenomics-7-17-2018-doiJNLP-guego9kC.jnlp	The Cancer Imaging Archive	doi:10.7937/K9/TCIA.2017.7hs46erv	http://doi.org/10.7937/K9/TCIA.2017.7hs46erv	Semantic Annotations	AIM_files_updated-5-31-2018.zip	The Cancer Imaging Archive	doi:10.7937/K9/TCIA.2017.7hs46erv	http://doi.org/10.7937/K9/TCIA.2017.7hs46erv
R01-073	Imaging Data	R01-073_imaging_data	NSCLC_Radiogenomics-7-17-2018-doiJNLP-guego9kC.jnlp	The Cancer Imaging Archive	doi:10.7937/K9/TCIA.2017.7hs46erv	http://doi.org/10.7937/K9/TCIA.2017.7hs46erv	Semantic Annotations	AIM_files_updated-5-31-2018.zip	The Cancer Imaging Archive	doi:10.7937/K9/TCIA.2017.7hs46erv	http://doi.org/10.7937/K9/TCIA.2017.7hs46erv
R01-074	Imaging Data	R01-074_imaging_data	NSCLC_Radiogenomics-7-17-2018-doiJNLP-guego9kC.jnlp	The Cancer Imaging Archive	doi:10.7937/K9/TCIA.2017.7hs46erv	http://doi.org/10.7937/K9/TCIA.2017.7hs46erv	Semantic Annotations	AIM_files_updated-5-31-2018.zip	The Cancer Imaging Archive	doi:10.7937/K9/TCIA.2017.7hs46erv	http://doi.org/10.7937/K9/TCIA.2017.7hs46erv
R01-075	Imaging Data	R01-075_imaging_data	NSCLC_Radiogenomics-7-17-2018-doiJNLP-guego9kC.jnlp	The Cancer Imaging Archive	doi:10.7937/K9/TCIA.2017.7hs46erv	http://doi.org/10.7937/K9/TCIA.2017.7hs46erv	Semantic Annotations	AIM_files_updated-5-31-2018.zip	The Cancer Imaging Archive	doi:10.7937/K9/TCIA.2017.7hs46erv	http://doi.org/10.7937/K9/TCIA.2017.7hs46erv
R01-076	Imaging Data	R01-076_imaging_data	NSCLC_Radiogenomics-7-17-2018-doiJNLP-guego9kC.jnlp	The Cancer Imaging Archive	doi:10.7937/K9/TCIA.2017.7hs46erv	http://doi.org/10.7937/K9/TCIA.2017.7hs46erv	Semantic Annotations	AIM_files_updated-5-31-2018.zip	The Cancer Imaging Archive	doi:10.7937/K9/TCIA.2017.7hs46erv	http://doi.org/10.7937/K9/TCIA.2017.7hs46erv
R01-077	Imaging Data	R01-077_imaging_data	NSCLC_Radiogenomics-7-17-2018-doiJNLP-guego9kC.jnlp	The Cancer Imaging Archive	doi:10.7937/K9/TCIA.2017.7hs46erv	http://doi.org/10.7937/K9/TCIA.2017.7hs46erv	Semantic Annotations	AIM_files_updated-5-31-2018.zip	The Cancer Imaging Archive	doi:10.7937/K9/TCIA.2017.7hs46erv	http://doi.org/10.7937/K9/TCIA.2017.7hs46erv
R01-078	Imaging Data	R01-078_imaging_data	NSCLC_Radiogenomics-7-17-2018-doiJNLP-guego9kC.jnlp	The Cancer Imaging Archive	doi:10.7937/K9/TCIA.2017.7hs46erv	http://doi.org/10.7937/K9/TCIA.2017.7hs46erv	Semantic Annotations	AIM_files_updated-5-31-2018.zip	The Cancer Imaging Archive	doi:10.7937/K9/TCIA.2017.7hs46erv	http://doi.org/10.7937/K9/TCIA.2017.7hs46erv
R01-079	Imaging Data	R01-079_imaging_data	NSCLC_Radiogenomics-7-17-2018-doiJNLP-guego9kC.jnlp	The Cancer Imaging Archive	doi:10.7937/K9/TCIA.2017.7hs46erv	http://doi.org/10.7937/K9/TCIA.2017.7hs46erv	Semantic Annotations	AIM_files_updated-5-31-2018.zip	The Cancer Imaging Archive	doi:10.7937/K9/TCIA.2017.7hs46erv	http://doi.org/10.7937/K9/TCIA.2017.7hs46erv
R01-080	Imaging Data	R01-080_imaging_data	NSCLC_Radiogenomics-7-17-2018-doiJNLP-guego9kC.jnlp	The Cancer Imaging Archive	doi:10.7937/K9/TCIA.2017.7hs46erv	http://doi.org/10.7937/K9/TCIA.2017.7hs46erv	Semantic Annotations	AIM_files_updated-5-31-2018.zip	The Cancer Imaging Archive	doi:10.7937/K9/TCIA.2017.7hs46erv	http://doi.org/10.7937/K9/TCIA.2017.7hs46erv
R01-081	Imaging Data	R01-081_imaging_data	NSCLC_Radiogenomics-7-17-2018-doiJNLP-guego9kC.jnlp	The Cancer Imaging Archive	doi:10.7937/K9/TCIA.2017.7hs46erv	http://doi.org/10.7937/K9/TCIA.2017.7hs46erv	Semantic Annotations	AIM_files_updated-5-31-2018.zip	The Cancer Imaging Archive	doi:10.7937/K9/TCIA.2017.7hs46erv	http://doi.org/10.7937/K9/TCIA.2017.7hs46erv
R01-082	Imaging Data	R01-082_imaging_data	NSCLC_Radiogenomics-7-17-2018-doiJNLP-guego9kC.jnlp	The Cancer Imaging Archive	doi:10.7937/K9/TCIA.2017.7hs46erv	http://doi.org/10.7937/K9/TCIA.2017.7hs46erv	Semantic Annotations	AIM_files_updated-5-31-2018.zip	The Cancer Imaging Archive	doi:10.7937/K9/TCIA.2017.7hs46erv	http://doi.org/10.7937/K9/TCIA.2017.7hs46erv
R01-083	Imaging Data	R01-083_imaging_data	NSCLC_Radiogenomics-7-17-2018-doiJNLP-guego9kC.jnlp	The Cancer Imaging Archive	doi:10.7937/K9/TCIA.2017.7hs46erv	http://doi.org/10.7937/K9/TCIA.2017.7hs46erv	Semantic Annotations	AIM_files_updated-5-31-2018.zip	The Cancer Imaging Archive	doi:10.7937/K9/TCIA.2017.7hs46erv	http://doi.org/10.7937/K9/TCIA.2017.7hs46erv
R01-084	Imaging Data	R01-084_imaging_data	NSCLC_Radiogenomics-7-17-2018-doiJNLP-guego9kC.jnlp	The Cancer Imaging Archive	doi:10.7937/K9/TCIA.2017.7hs46erv	http://doi.org/10.7937/K9/TCIA.2017.7hs46erv	Semantic Annotations	AIM_files_updated-5-31-2018.zip	The Cancer Imaging Archive	doi:10.7937/K9/TCIA.2017.7hs46erv	http://doi.org/10.7937/K9/TCIA.2017.7hs46erv
R01-085	Imaging Data	R01-085_imaging_data	NSCLC_Radiogenomics-7-17-2018-doiJNLP-guego9kC.jnlp	The Cancer Imaging Archive	doi:10.7937/K9/TCIA.2017.7hs46erv	http://doi.org/10.7937/K9/TCIA.2017.7hs46erv	Semantic Annotations	AIM_files_updated-5-31-2018.zip	The Cancer Imaging Archive	doi:10.7937/K9/TCIA.2017.7hs46erv	http://doi.org/10.7937/K9/TCIA.2017.7hs46erv
R01-086	Imaging Data	R01-086_imaging_data	NSCLC_Radiogenomics-7-17-2018-doiJNLP-guego9kC.jnlp	The Cancer Imaging Archive	doi:10.7937/K9/TCIA.2017.7hs46erv	http://doi.org/10.7937/K9/TCIA.2017.7hs46erv	Semantic Annotations	AIM_files_updated-5-31-2018.zip	The Cancer Imaging Archive	doi:10.7937/K9/TCIA.2017.7hs46erv	http://doi.org/10.7937/K9/TCIA.2017.7hs46erv
R01-087	Imaging Data	R01-087_imaging_data	NSCLC_Radiogenomics-7-17-2018-doiJNLP-guego9kC.jnlp	The Cancer Imaging Archive	doi:10.7937/K9/TCIA.2017.7hs46erv	http://doi.org/10.7937/K9/TCIA.2017.7hs46erv	Semantic Annotations	AIM_files_updated-5-31-2018.zip	The Cancer Imaging Archive	doi:10.7937/K9/TCIA.2017.7hs46erv	http://doi.org/10.7937/K9/TCIA.2017.7hs46erv
R01-088	Imaging Data	R01-088_imaging_data	NSCLC_Radiogenomics-7-17-2018-doiJNLP-guego9kC.jnlp	The Cancer Imaging Archive	doi:10.7937/K9/TCIA.2017.7hs46erv	http://doi.org/10.7937/K9/TCIA.2017.7hs46erv	Semantic Annotations	AIM_files_updated-5-31-2018.zip	The Cancer Imaging Archive	doi:10.7937/K9/TCIA.2017.7hs46erv	http://doi.org/10.7937/K9/TCIA.2017.7hs46erv
R01-089	Imaging Data	R01-089_imaging_data	NSCLC_Radiogenomics-7-17-2018-doiJNLP-guego9kC.jnlp	The Cancer Imaging Archive	doi:10.7937/K9/TCIA.2017.7hs46erv	http://doi.org/10.7937/K9/TCIA.2017.7hs46erv	Semantic Annotations	AIM_files_updated-5-31-2018.zip	The Cancer Imaging Archive	doi:10.7937/K9/TCIA.2017.7hs46erv	http://doi.org/10.7937/K9/TCIA.2017.7hs46erv
R01-090	Imaging Data	R01-090_imaging_data	NSCLC_Radiogenomics-7-17-2018-doiJNLP-guego9kC.jnlp	The Cancer Imaging Archive	doi:10.7937/K9/TCIA.2017.7hs46erv	http://doi.org/10.7937/K9/TCIA.2017.7hs46erv	Semantic Annotations	AIM_files_updated-5-31-2018.zip	The Cancer Imaging Archive	doi:10.7937/K9/TCIA.2017.7hs46erv	http://doi.org/10.7937/K9/TCIA.2017.7hs46erv
R01-091	Imaging Data	R01-091_imaging_data	NSCLC_Radiogenomics-7-17-2018-doiJNLP-guego9kC.jnlp	The Cancer Imaging Archive	doi:10.7937/K9/TCIA.2017.7hs46erv	http://doi.org/10.7937/K9/TCIA.2017.7hs46erv	Semantic Annotations	AIM_files_updated-5-31-2018.zip	The Cancer Imaging Archive	doi:10.7937/K9/TCIA.2017.7hs46erv	http://doi.org/10.7937/K9/TCIA.2017.7hs46erv
R01-092	Imaging Data	R01-092_imaging_data	NSCLC_Radiogenomics-7-17-2018-doiJNLP-guego9kC.jnlp	The Cancer Imaging Archive	doi:10.7937/K9/TCIA.2017.7hs46erv	http://doi.org/10.7937/K9/TCIA.2017.7hs46erv	Semantic Annotations	AIM_files_updated-5-31-2018.zip	The Cancer Imaging Archive	doi:10.7937/K9/TCIA.2017.7hs46erv	http://doi.org/10.7937/K9/TCIA.2017.7hs46erv
R01-093	Imaging Data	R01-093_imaging_data	NSCLC_Radiogenomics-7-17-2018-doiJNLP-guego9kC.jnlp	The Cancer Imaging Archive	doi:10.7937/K9/TCIA.2017.7hs46erv	http://doi.org/10.7937/K9/TCIA.2017.7hs46erv	Semantic Annotations	AIM_files_updated-5-31-2018.zip	The Cancer Imaging Archive	doi:10.7937/K9/TCIA.2017.7hs46erv	http://doi.org/10.7937/K9/TCIA.2017.7hs46erv
R01-094	Imaging Data	R01-094_imaging_data	NSCLC_Radiogenomics-7-17-2018-doiJNLP-guego9kC.jnlp	The Cancer Imaging Archive	doi:10.7937/K9/TCIA.2017.7hs46erv	http://doi.org/10.7937/K9/TCIA.2017.7hs46erv	Semantic Annotations	AIM_files_updated-5-31-2018.zip	The Cancer Imaging Archive	doi:10.7937/K9/TCIA.2017.7hs46erv	http://doi.org/10.7937/K9/TCIA.2017.7hs46erv
R01-095	Imaging Data	R01-095_imaging_data	NSCLC_Radiogenomics-7-17-2018-doiJNLP-guego9kC.jnlp	The Cancer Imaging Archive	doi:10.7937/K9/TCIA.2017.7hs46erv	http://doi.org/10.7937/K9/TCIA.2017.7hs46erv	Semantic Annotations	AIM_files_updated-5-31-2018.zip	The Cancer Imaging Archive	doi:10.7937/K9/TCIA.2017.7hs46erv	http://doi.org/10.7937/K9/TCIA.2017.7hs46erv
R01-096	Imaging Data	R01-096_imaging_data	NSCLC_Radiogenomics-7-17-2018-doiJNLP-guego9kC.jnlp	The Cancer Imaging Archive	doi:10.7937/K9/TCIA.2017.7hs46erv	http://doi.org/10.7937/K9/TCIA.2017.7hs46erv	Semantic Annotations	AIM_files_updated-5-31-2018.zip	The Cancer Imaging Archive	doi:10.7937/K9/TCIA.2017.7hs46erv	http://doi.org/10.7937/K9/TCIA.2017.7hs46erv
R01-097	Imaging Data	R01-097_imaging_data	NSCLC_Radiogenomics-7-17-2018-doiJNLP-guego9kC.jnlp	The Cancer Imaging Archive	doi:10.7937/K9/TCIA.2017.7hs46erv	http://doi.org/10.7937/K9/TCIA.2017.7hs46erv	Semantic Annotations	AIM_files_updated-5-31-2018.zip	The Cancer Imaging Archive	doi:10.7937/K9/TCIA.2017.7hs46erv	http://doi.org/10.7937/K9/TCIA.2017.7hs46erv
R01-098	Imaging Data	R01-098_imaging_data	NSCLC_Radiogenomics-7-17-2018-doiJNLP-guego9kC.jnlp	The Cancer Imaging Archive	doi:10.7937/K9/TCIA.2017.7hs46erv	http://doi.org/10.7937/K9/TCIA.2017.7hs46erv	Semantic Annotations	AIM_files_updated-5-31-2018.zip	The Cancer Imaging Archive	doi:10.7937/K9/TCIA.2017.7hs46erv	http://doi.org/10.7937/K9/TCIA.2017.7hs46erv
R01-099	Imaging Data	R01-099_imaging_data	NSCLC_Radiogenomics-7-17-2018-doiJNLP-guego9kC.jnlp	The Cancer Imaging Archive	doi:10.7937/K9/TCIA.2017.7hs46erv	http://doi.org/10.7937/K9/TCIA.2017.7hs46erv	Semantic Annotations	AIM_files_updated-5-31-2018.zip	The Cancer Imaging Archive	doi:10.7937/K9/TCIA.2017.7hs46erv	http://doi.org/10.7937/K9/TCIA.2017.7hs46erv
R01-100	Imaging Data	R01-100_imaging_data	NSCLC_Radiogenomics-7-17-2018-doiJNLP-guego9kC.jnlp	The Cancer Imaging Archive	doi:10.7937/K9/TCIA.2017.7hs46erv	http://doi.org/10.7937/K9/TCIA.2017.7hs46erv	Semantic Annotations	AIM_files_updated-5-31-2018.zip	The Cancer Imaging Archive	doi:10.7937/K9/TCIA.2017.7hs46erv	http://doi.org/10.7937/K9/TCIA.2017.7hs46erv
R01-101	Imaging Data	R01-101_imaging_data	NSCLC_Radiogenomics-7-17-2018-doiJNLP-guego9kC.jnlp	The Cancer Imaging Archive	doi:10.7937/K9/TCIA.2017.7hs46erv	http://doi.org/10.7937/K9/TCIA.2017.7hs46erv	Semantic Annotations	AIM_files_updated-5-31-2018.zip	The Cancer Imaging Archive	doi:10.7937/K9/TCIA.2017.7hs46erv	http://doi.org/10.7937/K9/TCIA.2017.7hs46erv
R01-102	Imaging Data	R01-102_imaging_data	NSCLC_Radiogenomics-7-17-2018-doiJNLP-guego9kC.jnlp	The Cancer Imaging Archive	doi:10.7937/K9/TCIA.2017.7hs46erv	http://doi.org/10.7937/K9/TCIA.2017.7hs46erv	Semantic Annotations	AIM_files_updated-5-31-2018.zip	The Cancer Imaging Archive	doi:10.7937/K9/TCIA.2017.7hs46erv	http://doi.org/10.7937/K9/TCIA.2017.7hs46erv
R01-103	Imaging Data	R01-103_imaging_data	NSCLC_Radiogenomics-7-17-2018-doiJNLP-guego9kC.jnlp	The Cancer Imaging Archive	doi:10.7937/K9/TCIA.2017.7hs46erv	http://doi.org/10.7937/K9/TCIA.2017.7hs46erv	Semantic Annotations	AIM_files_updated-5-31-2018.zip	The Cancer Imaging Archive	doi:10.7937/K9/TCIA.2017.7hs46erv	http://doi.org/10.7937/K9/TCIA.2017.7hs46erv
R01-104	Imaging Data	R01-104_imaging_data	NSCLC_Radiogenomics-7-17-2018-doiJNLP-guego9kC.jnlp	The Cancer Imaging Archive	doi:10.7937/K9/TCIA.2017.7hs46erv	http://doi.org/10.7937/K9/TCIA.2017.7hs46erv	Semantic Annotations	AIM_files_updated-5-31-2018.zip	The Cancer Imaging Archive	doi:10.7937/K9/TCIA.2017.7hs46erv	http://doi.org/10.7937/K9/TCIA.2017.7hs46erv
R01-105	Imaging Data	R01-105_imaging_data	NSCLC_Radiogenomics-7-17-2018-doiJNLP-guego9kC.jnlp	The Cancer Imaging Archive	doi:10.7937/K9/TCIA.2017.7hs46erv	http://doi.org/10.7937/K9/TCIA.2017.7hs46erv	Semantic Annotations	AIM_files_updated-5-31-2018.zip	The Cancer Imaging Archive	doi:10.7937/K9/TCIA.2017.7hs46erv	http://doi.org/10.7937/K9/TCIA.2017.7hs46erv
R01-106	Imaging Data	R01-106_imaging_data	NSCLC_Radiogenomics-7-17-2018-doiJNLP-guego9kC.jnlp	The Cancer Imaging Archive	doi:10.7937/K9/TCIA.2017.7hs46erv	http://doi.org/10.7937/K9/TCIA.2017.7hs46erv	Semantic Annotations	AIM_files_updated-5-31-2018.zip	The Cancer Imaging Archive	doi:10.7937/K9/TCIA.2017.7hs46erv	http://doi.org/10.7937/K9/TCIA.2017.7hs46erv
R01-107	Imaging Data	R01-107_imaging_data	NSCLC_Radiogenomics-7-17-2018-doiJNLP-guego9kC.jnlp	The Cancer Imaging Archive	doi:10.7937/K9/TCIA.2017.7hs46erv	http://doi.org/10.7937/K9/TCIA.2017.7hs46erv	Semantic Annotations	AIM_files_updated-5-31-2018.zip	The Cancer Imaging Archive	doi:10.7937/K9/TCIA.2017.7hs46erv	http://doi.org/10.7937/K9/TCIA.2017.7hs46erv
R01-108	Imaging Data	R01-108_imaging_data	NSCLC_Radiogenomics-7-17-2018-doiJNLP-guego9kC.jnlp	The Cancer Imaging Archive	doi:10.7937/K9/TCIA.2017.7hs46erv	http://doi.org/10.7937/K9/TCIA.2017.7hs46erv	Semantic Annotations	AIM_files_updated-5-31-2018.zip	The Cancer Imaging Archive	doi:10.7937/K9/TCIA.2017.7hs46erv	http://doi.org/10.7937/K9/TCIA.2017.7hs46erv
R01-109	Imaging Data	R01-109_imaging_data	NSCLC_Radiogenomics-7-17-2018-doiJNLP-guego9kC.jnlp	The Cancer Imaging Archive	doi:10.7937/K9/TCIA.2017.7hs46erv	http://doi.org/10.7937/K9/TCIA.2017.7hs46erv	Semantic Annotations	AIM_files_updated-5-31-2018.zip	The Cancer Imaging Archive	doi:10.7937/K9/TCIA.2017.7hs46erv	http://doi.org/10.7937/K9/TCIA.2017.7hs46erv
R01-110	Imaging Data	R01-110_imaging_data	NSCLC_Radiogenomics-7-17-2018-doiJNLP-guego9kC.jnlp	The Cancer Imaging Archive	doi:10.7937/K9/TCIA.2017.7hs46erv	http://doi.org/10.7937/K9/TCIA.2017.7hs46erv	Semantic Annotations	AIM_files_updated-5-31-2018.zip	The Cancer Imaging Archive	doi:10.7937/K9/TCIA.2017.7hs46erv	http://doi.org/10.7937/K9/TCIA.2017.7hs46erv
R01-111	Imaging Data	R01-111_imaging_data	NSCLC_Radiogenomics-7-17-2018-doiJNLP-guego9kC.jnlp	The Cancer Imaging Archive	doi:10.7937/K9/TCIA.2017.7hs46erv	http://doi.org/10.7937/K9/TCIA.2017.7hs46erv	Semantic Annotations	AIM_files_updated-5-31-2018.zip	The Cancer Imaging Archive	doi:10.7937/K9/TCIA.2017.7hs46erv	http://doi.org/10.7937/K9/TCIA.2017.7hs46erv
R01-112	Imaging Data	R01-112_imaging_data	NSCLC_Radiogenomics-7-17-2018-doiJNLP-guego9kC.jnlp	The Cancer Imaging Archive	doi:10.7937/K9/TCIA.2017.7hs46erv	http://doi.org/10.7937/K9/TCIA.2017.7hs46erv	Semantic Annotations	AIM_files_updated-5-31-2018.zip	The Cancer Imaging Archive	doi:10.7937/K9/TCIA.2017.7hs46erv	http://doi.org/10.7937/K9/TCIA.2017.7hs46erv
R01-113	Imaging Data	R01-113_imaging_data	NSCLC_Radiogenomics-7-17-2018-doiJNLP-guego9kC.jnlp	The Cancer Imaging Archive	doi:10.7937/K9/TCIA.2017.7hs46erv	http://doi.org/10.7937/K9/TCIA.2017.7hs46erv	Semantic Annotations	AIM_files_updated-5-31-2018.zip	The Cancer Imaging Archive	doi:10.7937/K9/TCIA.2017.7hs46erv	http://doi.org/10.7937/K9/TCIA.2017.7hs46erv
R01-114	Imaging Data	R01-114_imaging_data	NSCLC_Radiogenomics-7-17-2018-doiJNLP-guego9kC.jnlp	The Cancer Imaging Archive	doi:10.7937/K9/TCIA.2017.7hs46erv	http://doi.org/10.7937/K9/TCIA.2017.7hs46erv	Semantic Annotations	AIM_files_updated-5-31-2018.zip	The Cancer Imaging Archive	doi:10.7937/K9/TCIA.2017.7hs46erv	http://doi.org/10.7937/K9/TCIA.2017.7hs46erv
R01-115	Imaging Data	R01-115_imaging_data	NSCLC_Radiogenomics-7-17-2018-doiJNLP-guego9kC.jnlp	The Cancer Imaging Archive	doi:10.7937/K9/TCIA.2017.7hs46erv	http://doi.org/10.7937/K9/TCIA.2017.7hs46erv	Semantic Annotations	AIM_files_updated-5-31-2018.zip	The Cancer Imaging Archive	doi:10.7937/K9/TCIA.2017.7hs46erv	http://doi.org/10.7937/K9/TCIA.2017.7hs46erv
R01-116	Imaging Data	R01-116_imaging_data	NSCLC_Radiogenomics-7-17-2018-doiJNLP-guego9kC.jnlp	The Cancer Imaging Archive	doi:10.7937/K9/TCIA.2017.7hs46erv	http://doi.org/10.7937/K9/TCIA.2017.7hs46erv	Semantic Annotations	AIM_files_updated-5-31-2018.zip	The Cancer Imaging Archive	doi:10.7937/K9/TCIA.2017.7hs46erv	http://doi.org/10.7937/K9/TCIA.2017.7hs46erv
R01-117	Imaging Data	R01-117_imaging_data	NSCLC_Radiogenomics-7-17-2018-doiJNLP-guego9kC.jnlp	The Cancer Imaging Archive	doi:10.7937/K9/TCIA.2017.7hs46erv	http://doi.org/10.7937/K9/TCIA.2017.7hs46erv	Semantic Annotations	AIM_files_updated-5-31-2018.zip	The Cancer Imaging Archive	doi:10.7937/K9/TCIA.2017.7hs46erv	http://doi.org/10.7937/K9/TCIA.2017.7hs46erv
R01-118	Imaging Data	R01-118_imaging_data	NSCLC_Radiogenomics-7-17-2018-doiJNLP-guego9kC.jnlp	The Cancer Imaging Archive	doi:10.7937/K9/TCIA.2017.7hs46erv	http://doi.org/10.7937/K9/TCIA.2017.7hs46erv	Semantic Annotations	AIM_files_updated-5-31-2018.zip	The Cancer Imaging Archive	doi:10.7937/K9/TCIA.2017.7hs46erv	http://doi.org/10.7937/K9/TCIA.2017.7hs46erv
R01-119	Imaging Data	R01-119_imaging_data	NSCLC_Radiogenomics-7-17-2018-doiJNLP-guego9kC.jnlp	The Cancer Imaging Archive	doi:10.7937/K9/TCIA.2017.7hs46erv	http://doi.org/10.7937/K9/TCIA.2017.7hs46erv	Semantic Annotations	AIM_files_updated-5-31-2018.zip	The Cancer Imaging Archive	doi:10.7937/K9/TCIA.2017.7hs46erv	http://doi.org/10.7937/K9/TCIA.2017.7hs46erv
R01-120	Imaging Data	R01-120_imaging_data	NSCLC_Radiogenomics-7-17-2018-doiJNLP-guego9kC.jnlp	The Cancer Imaging Archive	doi:10.7937/K9/TCIA.2017.7hs46erv	http://doi.org/10.7937/K9/TCIA.2017.7hs46erv	Semantic Annotations	AIM_files_updated-5-31-2018.zip	The Cancer Imaging Archive	doi:10.7937/K9/TCIA.2017.7hs46erv	http://doi.org/10.7937/K9/TCIA.2017.7hs46erv
R01-121	Imaging Data	R01-121_imaging_data	NSCLC_Radiogenomics-7-17-2018-doiJNLP-guego9kC.jnlp	The Cancer Imaging Archive	doi:10.7937/K9/TCIA.2017.7hs46erv	http://doi.org/10.7937/K9/TCIA.2017.7hs46erv	Semantic Annotations	AIM_files_updated-5-31-2018.zip	The Cancer Imaging Archive	doi:10.7937/K9/TCIA.2017.7hs46erv	http://doi.org/10.7937/K9/TCIA.2017.7hs46erv
R01-122	Imaging Data	R01-122_imaging_data	NSCLC_Radiogenomics-7-17-2018-doiJNLP-guego9kC.jnlp	The Cancer Imaging Archive	doi:10.7937/K9/TCIA.2017.7hs46erv	http://doi.org/10.7937/K9/TCIA.2017.7hs46erv	Semantic Annotations	AIM_files_updated-5-31-2018.zip	The Cancer Imaging Archive	doi:10.7937/K9/TCIA.2017.7hs46erv	http://doi.org/10.7937/K9/TCIA.2017.7hs46erv
R01-123	Imaging Data	R01-123_imaging_data	NSCLC_Radiogenomics-7-17-2018-doiJNLP-guego9kC.jnlp	The Cancer Imaging Archive	doi:10.7937/K9/TCIA.2017.7hs46erv	http://doi.org/10.7937/K9/TCIA.2017.7hs46erv	Semantic Annotations	AIM_files_updated-5-31-2018.zip	The Cancer Imaging Archive	doi:10.7937/K9/TCIA.2017.7hs46erv	http://doi.org/10.7937/K9/TCIA.2017.7hs46erv
R01-124	Imaging Data	R01-124_imaging_data	NSCLC_Radiogenomics-7-17-2018-doiJNLP-guego9kC.jnlp	The Cancer Imaging Archive	doi:10.7937/K9/TCIA.2017.7hs46erv	http://doi.org/10.7937/K9/TCIA.2017.7hs46erv	Semantic Annotations	AIM_files_updated-5-31-2018.zip	The Cancer Imaging Archive	doi:10.7937/K9/TCIA.2017.7hs46erv	http://doi.org/10.7937/K9/TCIA.2017.7hs46erv
R01-125	Imaging Data	R01-125_imaging_data	NSCLC_Radiogenomics-7-17-2018-doiJNLP-guego9kC.jnlp	The Cancer Imaging Archive	doi:10.7937/K9/TCIA.2017.7hs46erv	http://doi.org/10.7937/K9/TCIA.2017.7hs46erv	Semantic Annotations	AIM_files_updated-5-31-2018.zip	The Cancer Imaging Archive	doi:10.7937/K9/TCIA.2017.7hs46erv	http://doi.org/10.7937/K9/TCIA.2017.7hs46erv
R01-126	Imaging Data	R01-126_imaging_data	NSCLC_Radiogenomics-7-17-2018-doiJNLP-guego9kC.jnlp	The Cancer Imaging Archive	doi:10.7937/K9/TCIA.2017.7hs46erv	http://doi.org/10.7937/K9/TCIA.2017.7hs46erv	Semantic Annotations	AIM_files_updated-5-31-2018.zip	The Cancer Imaging Archive	doi:10.7937/K9/TCIA.2017.7hs46erv	http://doi.org/10.7937/K9/TCIA.2017.7hs46erv
R01-127	Imaging Data	R01-127_imaging_data	NSCLC_Radiogenomics-7-17-2018-doiJNLP-guego9kC.jnlp	The Cancer Imaging Archive	doi:10.7937/K9/TCIA.2017.7hs46erv	http://doi.org/10.7937/K9/TCIA.2017.7hs46erv	Semantic Annotations	AIM_files_updated-5-31-2018.zip	The Cancer Imaging Archive	doi:10.7937/K9/TCIA.2017.7hs46erv	http://doi.org/10.7937/K9/TCIA.2017.7hs46erv
R01-128	Imaging Data	R01-128_imaging_data	NSCLC_Radiogenomics-7-17-2018-doiJNLP-guego9kC.jnlp	The Cancer Imaging Archive	doi:10.7937/K9/TCIA.2017.7hs46erv	http://doi.org/10.7937/K9/TCIA.2017.7hs46erv	Semantic Annotations	AIM_files_updated-5-31-2018.zip	The Cancer Imaging Archive	doi:10.7937/K9/TCIA.2017.7hs46erv	http://doi.org/10.7937/K9/TCIA.2017.7hs46erv
R01-129	Imaging Data	R01-129_imaging_data	NSCLC_Radiogenomics-7-17-2018-doiJNLP-guego9kC.jnlp	The Cancer Imaging Archive	doi:10.7937/K9/TCIA.2017.7hs46erv	http://doi.org/10.7937/K9/TCIA.2017.7hs46erv	Semantic Annotations	AIM_files_updated-5-31-2018.zip	The Cancer Imaging Archive	doi:10.7937/K9/TCIA.2017.7hs46erv	http://doi.org/10.7937/K9/TCIA.2017.7hs46erv
R01-130	Imaging Data	R01-130_imaging_data	NSCLC_Radiogenomics-7-17-2018-doiJNLP-guego9kC.jnlp	The Cancer Imaging Archive	doi:10.7937/K9/TCIA.2017.7hs46erv	http://doi.org/10.7937/K9/TCIA.2017.7hs46erv	Semantic Annotations	AIM_files_updated-5-31-2018.zip	The Cancer Imaging Archive	doi:10.7937/K9/TCIA.2017.7hs46erv	http://doi.org/10.7937/K9/TCIA.2017.7hs46erv
R01-131	Imaging Data	R01-131_imaging_data	NSCLC_Radiogenomics-7-17-2018-doiJNLP-guego9kC.jnlp	The Cancer Imaging Archive	doi:10.7937/K9/TCIA.2017.7hs46erv	http://doi.org/10.7937/K9/TCIA.2017.7hs46erv	Semantic Annotations	AIM_files_updated-5-31-2018.zip	The Cancer Imaging Archive	doi:10.7937/K9/TCIA.2017.7hs46erv	http://doi.org/10.7937/K9/TCIA.2017.7hs46erv
R01-132	Imaging Data	R01-132_imaging_data	NSCLC_Radiogenomics-7-17-2018-doiJNLP-guego9kC.jnlp	The Cancer Imaging Archive	doi:10.7937/K9/TCIA.2017.7hs46erv	http://doi.org/10.7937/K9/TCIA.2017.7hs46erv	Semantic Annotations	AIM_files_updated-5-31-2018.zip	The Cancer Imaging Archive	doi:10.7937/K9/TCIA.2017.7hs46erv	http://doi.org/10.7937/K9/TCIA.2017.7hs46erv
R01-133	Imaging Data	R01-133_imaging_data	NSCLC_Radiogenomics-7-17-2018-doiJNLP-guego9kC.jnlp	The Cancer Imaging Archive	doi:10.7937/K9/TCIA.2017.7hs46erv	http://doi.org/10.7937/K9/TCIA.2017.7hs46erv	Semantic Annotations	AIM_files_updated-5-31-2018.zip	The Cancer Imaging Archive	doi:10.7937/K9/TCIA.2017.7hs46erv	http://doi.org/10.7937/K9/TCIA.2017.7hs46erv
R01-134	Imaging Data	R01-134_imaging_data	NSCLC_Radiogenomics-7-17-2018-doiJNLP-guego9kC.jnlp	The Cancer Imaging Archive	doi:10.7937/K9/TCIA.2017.7hs46erv	http://doi.org/10.7937/K9/TCIA.2017.7hs46erv	Semantic Annotations	AIM_files_updated-5-31-2018.zip	The Cancer Imaging Archive	doi:10.7937/K9/TCIA.2017.7hs46erv	http://doi.org/10.7937/K9/TCIA.2017.7hs46erv
R01-135	Imaging Data	R01-135_imaging_data	NSCLC_Radiogenomics-7-17-2018-doiJNLP-guego9kC.jnlp	The Cancer Imaging Archive	doi:10.7937/K9/TCIA.2017.7hs46erv	http://doi.org/10.7937/K9/TCIA.2017.7hs46erv	Semantic Annotations	AIM_files_updated-5-31-2018.zip	The Cancer Imaging Archive	doi:10.7937/K9/TCIA.2017.7hs46erv	http://doi.org/10.7937/K9/TCIA.2017.7hs46erv
R01-136	Imaging Data	R01-136_imaging_data	NSCLC_Radiogenomics-7-17-2018-doiJNLP-guego9kC.jnlp	The Cancer Imaging Archive	doi:10.7937/K9/TCIA.2017.7hs46erv	http://doi.org/10.7937/K9/TCIA.2017.7hs46erv	Semantic Annotations	AIM_files_updated-5-31-2018.zip	The Cancer Imaging Archive	doi:10.7937/K9/TCIA.2017.7hs46erv	http://doi.org/10.7937/K9/TCIA.2017.7hs46erv
R01-137	Imaging Data	R01-137_imaging_data	NSCLC_Radiogenomics-7-17-2018-doiJNLP-guego9kC.jnlp	The Cancer Imaging Archive	doi:10.7937/K9/TCIA.2017.7hs46erv	http://doi.org/10.7937/K9/TCIA.2017.7hs46erv	Semantic Annotations	AIM_files_updated-5-31-2018.zip	The Cancer Imaging Archive	doi:10.7937/K9/TCIA.2017.7hs46erv	http://doi.org/10.7937/K9/TCIA.2017.7hs46erv
R01-138	Imaging Data	R01-138_imaging_data	NSCLC_Radiogenomics-7-17-2018-doiJNLP-guego9kC.jnlp	The Cancer Imaging Archive	doi:10.7937/K9/TCIA.2017.7hs46erv	http://doi.org/10.7937/K9/TCIA.2017.7hs46erv	Semantic Annotations	AIM_files_updated-5-31-2018.zip	The Cancer Imaging Archive	doi:10.7937/K9/TCIA.2017.7hs46erv	http://doi.org/10.7937/K9/TCIA.2017.7hs46erv
R01-139	Imaging Data	R01-139_imaging_data	NSCLC_Radiogenomics-7-17-2018-doiJNLP-guego9kC.jnlp	The Cancer Imaging Archive	doi:10.7937/K9/TCIA.2017.7hs46erv	http://doi.org/10.7937/K9/TCIA.2017.7hs46erv	Semantic Annotations	AIM_files_updated-5-31-2018.zip	The Cancer Imaging Archive	doi:10.7937/K9/TCIA.2017.7hs46erv	http://doi.org/10.7937/K9/TCIA.2017.7hs46erv
R01-140	Imaging Data	R01-140_imaging_data	NSCLC_Radiogenomics-7-17-2018-doiJNLP-guego9kC.jnlp	The Cancer Imaging Archive	doi:10.7937/K9/TCIA.2017.7hs46erv	http://doi.org/10.7937/K9/TCIA.2017.7hs46erv	Semantic Annotations	AIM_files_updated-5-31-2018.zip	The Cancer Imaging Archive	doi:10.7937/K9/TCIA.2017.7hs46erv	http://doi.org/10.7937/K9/TCIA.2017.7hs46erv
R01-141	Imaging Data	R01-141_imaging_data	NSCLC_Radiogenomics-7-17-2018-doiJNLP-guego9kC.jnlp	The Cancer Imaging Archive	doi:10.7937/K9/TCIA.2017.7hs46erv	http://doi.org/10.7937/K9/TCIA.2017.7hs46erv	Semantic Annotations	AIM_files_updated-5-31-2018.zip	The Cancer Imaging Archive	doi:10.7937/K9/TCIA.2017.7hs46erv	http://doi.org/10.7937/K9/TCIA.2017.7hs46erv
R01-142	Imaging Data	R01-142_imaging_data	NSCLC_Radiogenomics-7-17-2018-doiJNLP-guego9kC.jnlp	The Cancer Imaging Archive	doi:10.7937/K9/TCIA.2017.7hs46erv	http://doi.org/10.7937/K9/TCIA.2017.7hs46erv	Semantic Annotations	AIM_files_updated-5-31-2018.zip	The Cancer Imaging Archive	doi:10.7937/K9/TCIA.2017.7hs46erv	http://doi.org/10.7937/K9/TCIA.2017.7hs46erv
R01-143	Imaging Data	R01-143_imaging_data	NSCLC_Radiogenomics-7-17-2018-doiJNLP-guego9kC.jnlp	The Cancer Imaging Archive	doi:10.7937/K9/TCIA.2017.7hs46erv	http://doi.org/10.7937/K9/TCIA.2017.7hs46erv	Semantic Annotations	AIM_files_updated-5-31-2018.zip	The Cancer Imaging Archive	doi:10.7937/K9/TCIA.2017.7hs46erv	http://doi.org/10.7937/K9/TCIA.2017.7hs46erv
R01-144	Imaging Data	R01-144_imaging_data	NSCLC_Radiogenomics-7-17-2018-doiJNLP-guego9kC.jnlp	The Cancer Imaging Archive	doi:10.7937/K9/TCIA.2017.7hs46erv	http://doi.org/10.7937/K9/TCIA.2017.7hs46erv	Semantic Annotations	AIM_files_updated-5-31-2018.zip	The Cancer Imaging Archive	doi:10.7937/K9/TCIA.2017.7hs46erv	http://doi.org/10.7937/K9/TCIA.2017.7hs46erv
R01-145	Imaging Data	R01-145_imaging_data	NSCLC_Radiogenomics-7-17-2018-doiJNLP-guego9kC.jnlp	The Cancer Imaging Archive	doi:10.7937/K9/TCIA.2017.7hs46erv	http://doi.org/10.7937/K9/TCIA.2017.7hs46erv	Semantic Annotations	AIM_files_updated-5-31-2018.zip	The Cancer Imaging Archive	doi:10.7937/K9/TCIA.2017.7hs46erv	http://doi.org/10.7937/K9/TCIA.2017.7hs46erv
R01-146	Imaging Data	R01-146_imaging_data	NSCLC_Radiogenomics-7-17-2018-doiJNLP-guego9kC.jnlp	The Cancer Imaging Archive	doi:10.7937/K9/TCIA.2017.7hs46erv	http://doi.org/10.7937/K9/TCIA.2017.7hs46erv	Semantic Annotations	AIM_files_updated-5-31-2018.zip	The Cancer Imaging Archive	doi:10.7937/K9/TCIA.2017.7hs46erv	http://doi.org/10.7937/K9/TCIA.2017.7hs46erv
R01-147	Imaging Data	R01-147_imaging_data	NSCLC_Radiogenomics-7-17-2018-doiJNLP-guego9kC.jnlp	The Cancer Imaging Archive	doi:10.7937/K9/TCIA.2017.7hs46erv	http://doi.org/10.7937/K9/TCIA.2017.7hs46erv	Semantic Annotations	AIM_files_updated-5-31-2018.zip	The Cancer Imaging Archive	doi:10.7937/K9/TCIA.2017.7hs46erv	http://doi.org/10.7937/K9/TCIA.2017.7hs46erv
R01-148	Imaging Data	R01-148_imaging_data	NSCLC_Radiogenomics-7-17-2018-doiJNLP-guego9kC.jnlp	The Cancer Imaging Archive	doi:10.7937/K9/TCIA.2017.7hs46erv	http://doi.org/10.7937/K9/TCIA.2017.7hs46erv	Semantic Annotations	AIM_files_updated-5-31-2018.zip	The Cancer Imaging Archive	doi:10.7937/K9/TCIA.2017.7hs46erv	http://doi.org/10.7937/K9/TCIA.2017.7hs46erv
R01-149	Imaging Data	R01-149_imaging_data	NSCLC_Radiogenomics-7-17-2018-doiJNLP-guego9kC.jnlp	The Cancer Imaging Archive	doi:10.7937/K9/TCIA.2017.7hs46erv	http://doi.org/10.7937/K9/TCIA.2017.7hs46erv	Semantic Annotations	AIM_files_updated-5-31-2018.zip	The Cancer Imaging Archive	doi:10.7937/K9/TCIA.2017.7hs46erv	http://doi.org/10.7937/K9/TCIA.2017.7hs46erv
R01-150	Imaging Data	R01-150_imaging_data	NSCLC_Radiogenomics-7-17-2018-doiJNLP-guego9kC.jnlp	The Cancer Imaging Archive	doi:10.7937/K9/TCIA.2017.7hs46erv	http://doi.org/10.7937/K9/TCIA.2017.7hs46erv	Semantic Annotations	AIM_files_updated-5-31-2018.zip	The Cancer Imaging Archive	doi:10.7937/K9/TCIA.2017.7hs46erv	http://doi.org/10.7937/K9/TCIA.2017.7hs46erv
R01-151	Imaging Data	R01-151_imaging_data	NSCLC_Radiogenomics-7-17-2018-doiJNLP-guego9kC.jnlp	The Cancer Imaging Archive	doi:10.7937/K9/TCIA.2017.7hs46erv	http://doi.org/10.7937/K9/TCIA.2017.7hs46erv	Semantic Annotations	AIM_files_updated-5-31-2018.zip	The Cancer Imaging Archive	doi:10.7937/K9/TCIA.2017.7hs46erv	http://doi.org/10.7937/K9/TCIA.2017.7hs46erv
R01-152	Imaging Data	R01-152_imaging_data	NSCLC_Radiogenomics-7-17-2018-doiJNLP-guego9kC.jnlp	The Cancer Imaging Archive	doi:10.7937/K9/TCIA.2017.7hs46erv	http://doi.org/10.7937/K9/TCIA.2017.7hs46erv	Semantic Annotations	AIM_files_updated-5-31-2018.zip	The Cancer Imaging Archive	doi:10.7937/K9/TCIA.2017.7hs46erv	http://doi.org/10.7937/K9/TCIA.2017.7hs46erv
R01-153	Imaging Data	R01-153_imaging_data	NSCLC_Radiogenomics-7-17-2018-doiJNLP-guego9kC.jnlp	The Cancer Imaging Archive	doi:10.7937/K9/TCIA.2017.7hs46erv	http://doi.org/10.7937/K9/TCIA.2017.7hs46erv	Semantic Annotations	AIM_files_updated-5-31-2018.zip	The Cancer Imaging Archive	doi:10.7937/K9/TCIA.2017.7hs46erv	http://doi.org/10.7937/K9/TCIA.2017.7hs46erv
R01-154	Imaging Data	R01-154_imaging_data	NSCLC_Radiogenomics-7-17-2018-doiJNLP-guego9kC.jnlp	The Cancer Imaging Archive	doi:10.7937/K9/TCIA.2017.7hs46erv	http://doi.org/10.7937/K9/TCIA.2017.7hs46erv	Semantic Annotations	AIM_files_updated-5-31-2018.zip	The Cancer Imaging Archive	doi:10.7937/K9/TCIA.2017.7hs46erv	http://doi.org/10.7937/K9/TCIA.2017.7hs46erv
R01-156	Imaging Data	R01-156_imaging_data	NSCLC_Radiogenomics-7-17-2018-doiJNLP-guego9kC.jnlp	The Cancer Imaging Archive	doi:10.7937/K9/TCIA.2017.7hs46erv	http://doi.org/10.7937/K9/TCIA.2017.7hs46erv	Semantic Annotations	AIM_files_updated-5-31-2018.zip	The Cancer Imaging Archive	doi:10.7937/K9/TCIA.2017.7hs46erv	http://doi.org/10.7937/K9/TCIA.2017.7hs46erv
R01-157	Imaging Data	R01-157_imaging_data	NSCLC_Radiogenomics-7-17-2018-doiJNLP-guego9kC.jnlp	The Cancer Imaging Archive	doi:10.7937/K9/TCIA.2017.7hs46erv	http://doi.org/10.7937/K9/TCIA.2017.7hs46erv	Semantic Annotations	AIM_files_updated-5-31-2018.zip	The Cancer Imaging Archive	doi:10.7937/K9/TCIA.2017.7hs46erv	http://doi.org/10.7937/K9/TCIA.2017.7hs46erv
R01-158	Imaging Data	R01-158_imaging_data	NSCLC_Radiogenomics-7-17-2018-doiJNLP-guego9kC.jnlp	The Cancer Imaging Archive	doi:10.7937/K9/TCIA.2017.7hs46erv	http://doi.org/10.7937/K9/TCIA.2017.7hs46erv	Semantic Annotations	AIM_files_updated-5-31-2018.zip	The Cancer Imaging Archive	doi:10.7937/K9/TCIA.2017.7hs46erv	http://doi.org/10.7937/K9/TCIA.2017.7hs46erv
R01-159	Imaging Data	R01-159_imaging_data	NSCLC_Radiogenomics-7-17-2018-doiJNLP-guego9kC.jnlp	The Cancer Imaging Archive	doi:10.7937/K9/TCIA.2017.7hs46erv	http://doi.org/10.7937/K9/TCIA.2017.7hs46erv	Semantic Annotations	AIM_files_updated-5-31-2018.zip	The Cancer Imaging Archive	doi:10.7937/K9/TCIA.2017.7hs46erv	http://doi.org/10.7937/K9/TCIA.2017.7hs46erv
R01-160	Imaging Data	R01-160_imaging_data	NSCLC_Radiogenomics-7-17-2018-doiJNLP-guego9kC.jnlp	The Cancer Imaging Archive	doi:10.7937/K9/TCIA.2017.7hs46erv	http://doi.org/10.7937/K9/TCIA.2017.7hs46erv	Semantic Annotations	AIM_files_updated-5-31-2018.zip	The Cancer Imaging Archive	doi:10.7937/K9/TCIA.2017.7hs46erv	http://doi.org/10.7937/K9/TCIA.2017.7hs46erv
R01-161	Imaging Data	R01-161_imaging_data	NSCLC_Radiogenomics-7-17-2018-doiJNLP-guego9kC.jnlp	The Cancer Imaging Archive	doi:10.7937/K9/TCIA.2017.7hs46erv	http://doi.org/10.7937/K9/TCIA.2017.7hs46erv	Semantic Annotations	AIM_files_updated-5-31-2018.zip	The Cancer Imaging Archive	doi:10.7937/K9/TCIA.2017.7hs46erv	http://doi.org/10.7937/K9/TCIA.2017.7hs46erv
R01-162	Imaging Data	R01-162_imaging_data	NSCLC_Radiogenomics-7-17-2018-doiJNLP-guego9kC.jnlp	The Cancer Imaging Archive	doi:10.7937/K9/TCIA.2017.7hs46erv	http://doi.org/10.7937/K9/TCIA.2017.7hs46erv	Semantic Annotations	AIM_files_updated-5-31-2018.zip	The Cancer Imaging Archive	doi:10.7937/K9/TCIA.2017.7hs46erv	http://doi.org/10.7937/K9/TCIA.2017.7hs46erv
R01-163	Imaging Data	R01-163_imaging_data	NSCLC_Radiogenomics-7-17-2018-doiJNLP-guego9kC.jnlp	The Cancer Imaging Archive	doi:10.7937/K9/TCIA.2017.7hs46erv	http://doi.org/10.7937/K9/TCIA.2017.7hs46erv	Semantic Annotations	AIM_files_updated-5-31-2018.zip	The Cancer Imaging Archive	doi:10.7937/K9/TCIA.2017.7hs46erv	http://doi.org/10.7937/K9/TCIA.2017.7hs46erv
