# Supplementary material for: A radiogenomic dataset of non-small cell lung cancer
Source: Sci Data. 2018 Oct 16;5:180202. doi: 10.1038/sdata.2018.202 (PMC6190740; doi:10.1038/sdata.2018.202)
Supplement: Supplementary file 1 [file sdata2018202-isa1.zip › a_Napel316B_microarray.txt]

Sample Name	Protocol REF	Parameter Value[instrument]	Parameter Value[manufacturer]	Assay Name	Raw Data File	Comment[Data Repository]	Comment[Data Record Accession]	Comment[Data Record URI]
R01-001	Gene Expression Microarray Data	HumanHT-12 V3.0 expression beadchip	Illumina	R01-001_microarray	GSM714048	Gene Expression Omnibus	GSE28827	http://identifiers.org/geo:GSE28827
R01-002	Gene Expression Microarray Data	HumanHT-12 V3.0 expression beadchip	Illumina	R01-002_microarray	GSM714049	Gene Expression Omnibus	GSE28827	http://identifiers.org/geo:GSE28827
R01-003	Gene Expression Microarray Data	HumanHT-12 V3.0 expression beadchip	Illumina	R01-003_microarray	GSM714050	Gene Expression Omnibus	GSE28827	http://identifiers.org/geo:GSE28827
R01-004	Gene Expression Microarray Data	HumanHT-12 V3.0 expression beadchip	Illumina	R01-004_microarray	GSM714067	Gene Expression Omnibus	GSE28827	http://identifiers.org/geo:GSE28827
R01-005	Gene Expression Microarray Data	HumanHT-12 V3.0 expression beadchip	Illumina	R01-005_microarray	GSM714045	Gene Expression Omnibus	GSE28827	http://identifiers.org/geo:GSE28827
R01-006	Gene Expression Microarray Data	HumanHT-12 V3.0 expression beadchip	Illumina	R01-006_microarray	GSM714051	Gene Expression Omnibus	GSE28827	http://identifiers.org/geo:GSE28827
R01-007	Gene Expression Microarray Data	HumanHT-12 V3.0 expression beadchip	Illumina	R01-007_microarray	GSM714052	Gene Expression Omnibus	GSE28827	http://identifiers.org/geo:GSE28827
R01-008	Gene Expression Microarray Data	HumanHT-12 V3.0 expression beadchip	Illumina	R01-008_microarray	GSM714044	Gene Expression Omnibus	GSE28827	http://identifiers.org/geo:GSE28827
R01-009	Gene Expression Microarray Data	HumanHT-12 V3.0 expression beadchip	Illumina	R01-009_microarray	GSM714053	Gene Expression Omnibus	GSE28827	http://identifiers.org/geo:GSE28827
R01-010	Gene Expression Microarray Data	HumanHT-12 V3.0 expression beadchip	Illumina	R01-010_microarray	GSM714054	Gene Expression Omnibus	GSE28827	http://identifiers.org/geo:GSE28827
R01-011	Gene Expression Microarray Data	HumanHT-12 V3.0 expression beadchip	Illumina	R01-011_microarray	GSM714055	Gene Expression Omnibus	GSE28827	http://identifiers.org/geo:GSE28827
R01-012	Gene Expression Microarray Data	HumanHT-12 V3.0 expression beadchip	Illumina	R01-012_microarray	GSM714056	Gene Expression Omnibus	GSE28827	http://identifiers.org/geo:GSE28827
R01-013	Gene Expression Microarray Data	HumanHT-12 V3.0 expression beadchip	Illumina	R01-013_microarray	GSM714057	Gene Expression Omnibus	GSE28827	http://identifiers.org/geo:GSE28827
R01-014	Gene Expression Microarray Data	HumanHT-12 V3.0 expression beadchip	Illumina	R01-014_microarray	GSM714068	Gene Expression Omnibus	GSE28827	http://identifiers.org/geo:GSE28827
R01-015	Gene Expression Microarray Data	HumanHT-12 V3.0 expression beadchip	Illumina	R01-015_microarray	GSM714058	Gene Expression Omnibus	GSE28827	http://identifiers.org/geo:GSE28827
R01-016	Gene Expression Microarray Data	HumanHT-12 V3.0 expression beadchip	Illumina	R01-016_microarray	GSM714059	Gene Expression Omnibus	GSE28827	http://identifiers.org/geo:GSE28827
R01-017	Gene Expression Microarray Data	HumanHT-12 V3.0 expression beadchip	Illumina	R01-017_microarray	GSM714060	Gene Expression Omnibus	GSE28827	http://identifiers.org/geo:GSE28827
R01-018	Gene Expression Microarray Data	HumanHT-12 V3.0 expression beadchip	Illumina	R01-018_microarray	GSM714061	Gene Expression Omnibus	GSE28827	http://identifiers.org/geo:GSE28827
R01-019	Gene Expression Microarray Data	HumanHT-12 V3.0 expression beadchip	Illumina	R01-019_microarray	GSM714062	Gene Expression Omnibus	GSE28827	http://identifiers.org/geo:GSE28827
R01-020	Gene Expression Microarray Data	HumanHT-12 V3.0 expression beadchip	Illumina	R01-020_microarray	GSM714069	Gene Expression Omnibus	GSE28827	http://identifiers.org/geo:GSE28827
R01-021	Gene Expression Microarray Data	HumanHT-12 V3.0 expression beadchip	Illumina	R01-021_microarray	GSM714063	Gene Expression Omnibus	GSE28827	http://identifiers.org/geo:GSE28827
R01-022	Gene Expression Microarray Data	HumanHT-12 V3.0 expression beadchip	Illumina	R01-022_microarray	GSM714064	Gene Expression Omnibus	GSE28827	http://identifiers.org/geo:GSE28827
R01-023	Gene Expression Microarray Data	HumanHT-12 V3.0 expression beadchip	Illumina	R01-023_microarray	GSM714047	Gene Expression Omnibus	GSE28827	http://identifiers.org/geo:GSE28827
R01-024	Gene Expression Microarray Data	HumanHT-12 V3.0 expression beadchip	Illumina	R01-024_microarray	GSM714065	Gene Expression Omnibus	GSE28827	http://identifiers.org/geo:GSE28827
R01-025	Gene Expression Microarray Data	HumanHT-12 V3.0 expression beadchip	Illumina	R01-025_microarray	GSM714046	Gene Expression Omnibus	GSE28827	http://identifiers.org/geo:GSE28827
R01-026	Gene Expression Microarray Data	HumanHT-12 V3.0 expression beadchip	Illumina	R01-026_microarray	GSM714066	Gene Expression Omnibus	GSE28827	http://identifiers.org/geo:GSE28827
