# Supplementary material for: A radiogenomic dataset of non-small cell lung cancer
Source: Sci Data. 2018 Oct 16;5:180202. doi: 10.1038/sdata.2018.202 (PMC6190740; doi:10.1038/sdata.2018.202)
Supplement: Supplementary file 1 [file sdata2018202-isa1.zip › a_Napel316B_RNA_seq.txt]

Sample Name	Protocol REF	Parameter Value[instrument]	Parameter Value[manufacturer]	Assay Name	Raw Data File	Comment[Data Repository]	Comment[Data Record Accession]	Comment[Data Record URI]
R01-003	RNA Sequencing Data	HiSeq 2500	Illumina	R01-003_rna_seq	GSM2774858	Gene Expression Omnibus	GSE103584	http://identifiers.org/geo:GSE103584
R01-004	RNA Sequencing Data	HiSeq 2500	Illumina	R01-004_rna_seq	GSM2774870	Gene Expression Omnibus	GSE103584	http://identifiers.org/geo:GSE103584
R01-005	RNA Sequencing Data	HiSeq 2500	Illumina	R01-005_rna_seq	GSM2774830	Gene Expression Omnibus	GSE103584	http://identifiers.org/geo:GSE103584
R01-006	RNA Sequencing Data	HiSeq 2500	Illumina	R01-006_rna_seq	GSM2774854	Gene Expression Omnibus	GSE103584	http://identifiers.org/geo:GSE103584
R01-007	RNA Sequencing Data	HiSeq 2500	Illumina	R01-007_rna_seq	GSM2774859	Gene Expression Omnibus	GSE103584	http://identifiers.org/geo:GSE103584
R01-012	RNA Sequencing Data	HiSeq 2500	Illumina	R01-012_rna_seq	GSM2774860	Gene Expression Omnibus	GSE103584	http://identifiers.org/geo:GSE103584
R01-013	RNA Sequencing Data	HiSeq 2500	Illumina	R01-013_rna_seq	GSM2774861	Gene Expression Omnibus	GSE103584	http://identifiers.org/geo:GSE103584
R01-014	RNA Sequencing Data	HiSeq 2500	Illumina	R01-014_rna_seq	GSM2774871	Gene Expression Omnibus	GSE103584	http://identifiers.org/geo:GSE103584
R01-015	RNA Sequencing Data	HiSeq 2500	Illumina	R01-015_rna_seq	GSM2774862	Gene Expression Omnibus	GSE103584	http://identifiers.org/geo:GSE103584
R01-016	RNA Sequencing Data	HiSeq 2500	Illumina	R01-016_rna_seq	GSM2774863	Gene Expression Omnibus	GSE103584	http://identifiers.org/geo:GSE103584
R01-017	RNA Sequencing Data	HiSeq 2500	Illumina	R01-017_rna_seq	GSM2774865	Gene Expression Omnibus	GSE103584	http://identifiers.org/geo:GSE103584
R01-018	RNA Sequencing Data	HiSeq 2500	Illumina	R01-018_rna_seq	GSM2774866	Gene Expression Omnibus	GSE103584	http://identifiers.org/geo:GSE103584
R01-021	RNA Sequencing Data	HiSeq 2500	Illumina	R01-021_rna_seq	GSM2774867	Gene Expression Omnibus	GSE103584	http://identifiers.org/geo:GSE103584
R01-022	RNA Sequencing Data	HiSeq 2500	Illumina	R01-022_rna_seq	GSM2774868	Gene Expression Omnibus	GSE103584	http://identifiers.org/geo:GSE103584
R01-023	RNA Sequencing Data	HiSeq 2500	Illumina	R01-023_rna_seq	GSM2774835	Gene Expression Omnibus	GSE103584	http://identifiers.org/geo:GSE103584
R01-024	RNA Sequencing Data	HiSeq 2500	Illumina	R01-024_rna_seq	GSM2774844	Gene Expression Omnibus	GSE103584	http://identifiers.org/geo:GSE103584
R01-026	RNA Sequencing Data	HiSeq 2500	Illumina	R01-026_rna_seq	GSM2774869	Gene Expression Omnibus	GSE103584	http://identifiers.org/geo:GSE103584
R01-027	RNA Sequencing Data	HiSeq 2500	Illumina	R01-027_rna_seq	GSM2774873	Gene Expression Omnibus	GSE103584	http://identifiers.org/geo:GSE103584
R01-028	RNA Sequencing Data	HiSeq 2500	Illumina	R01-028_rna_seq	GSM2774834	Gene Expression Omnibus	GSE103584	http://identifiers.org/geo:GSE103584
R01-029	RNA Sequencing Data	HiSeq 2500	Illumina	R01-029_rna_seq	GSM2774874	Gene Expression Omnibus	GSE103584	http://identifiers.org/geo:GSE103584
R01-031	RNA Sequencing Data	HiSeq 2500	Illumina	R01-031_rna_seq	GSM2774872	Gene Expression Omnibus	GSE103584	http://identifiers.org/geo:GSE103584
R01-032	RNA Sequencing Data	HiSeq 2500	Illumina	R01-032_rna_seq	GSM2774883	Gene Expression Omnibus	GSE103584	http://identifiers.org/geo:GSE103584
R01-033	RNA Sequencing Data	HiSeq 2500	Illumina	R01-033_rna_seq	GSM2774894	Gene Expression Omnibus	GSE103584	http://identifiers.org/geo:GSE103584
R01-034	RNA Sequencing Data	HiSeq 2500	Illumina	R01-034_rna_seq	GSM2774822	Gene Expression Omnibus	GSE103584	http://identifiers.org/geo:GSE103584
R01-035	RNA Sequencing Data	HiSeq 2500	Illumina	R01-035_rna_seq	GSM2774828	Gene Expression Omnibus	GSE103584	http://identifiers.org/geo:GSE103584
R01-037	RNA Sequencing Data	HiSeq 2500	Illumina	R01-037_rna_seq	GSM2774829	Gene Expression Omnibus	GSE103584	http://identifiers.org/geo:GSE103584
R01-038	RNA Sequencing Data	HiSeq 2500	Illumina	R01-038_rna_seq	GSM2774875	Gene Expression Omnibus	GSE103584	http://identifiers.org/geo:GSE103584
R01-039	RNA Sequencing Data	HiSeq 2500	Illumina	R01-039_rna_seq	GSM2774876	Gene Expression Omnibus	GSE103584	http://identifiers.org/geo:GSE103584
R01-040	RNA Sequencing Data	HiSeq 2500	Illumina	R01-040_rna_seq	GSM2774877	Gene Expression Omnibus	GSE103584	http://identifiers.org/geo:GSE103584
R01-041	RNA Sequencing Data	HiSeq 2500	Illumina	R01-041_rna_seq	GSM2774878	Gene Expression Omnibus	GSE103584	http://identifiers.org/geo:GSE103584
R01-042	RNA Sequencing Data	HiSeq 2500	Illumina	R01-042_rna_seq	GSM2774879	Gene Expression Omnibus	GSE103584	http://identifiers.org/geo:GSE103584
R01-043	RNA Sequencing Data	HiSeq 2500	Illumina	R01-043_rna_seq	GSM2774833	Gene Expression Omnibus	GSE103584	http://identifiers.org/geo:GSE103584
R01-046	RNA Sequencing Data	HiSeq 2500	Illumina	R01-046_rna_seq	GSM2774880	Gene Expression Omnibus	GSE103584	http://identifiers.org/geo:GSE103584
R01-048	RNA Sequencing Data	HiSeq 2500	Illumina	R01-048_rna_seq	GSM2774855	Gene Expression Omnibus	GSE103584	http://identifiers.org/geo:GSE103584
R01-049	RNA Sequencing Data	HiSeq 2500	Illumina	R01-049_rna_seq	GSM2774882	Gene Expression Omnibus	GSE103584	http://identifiers.org/geo:GSE103584
R01-051	RNA Sequencing Data	HiSeq 2500	Illumina	R01-051_rna_seq	GSM2774832	Gene Expression Omnibus	GSE103584	http://identifiers.org/geo:GSE103584
R01-052	RNA Sequencing Data	HiSeq 2500	Illumina	R01-052_rna_seq	GSM2774836	Gene Expression Omnibus	GSE103584	http://identifiers.org/geo:GSE103584
R01-054	RNA Sequencing Data	HiSeq 2500	Illumina	R01-054_rna_seq	GSM2774885	Gene Expression Omnibus	GSE103584	http://identifiers.org/geo:GSE103584
R01-055	RNA Sequencing Data	HiSeq 2500	Illumina	R01-055_rna_seq	GSM2774886	Gene Expression Omnibus	GSE103584	http://identifiers.org/geo:GSE103584
R01-056	RNA Sequencing Data	HiSeq 2500	Illumina	R01-056_rna_seq	GSM2774837	Gene Expression Omnibus	GSE103584	http://identifiers.org/geo:GSE103584
R01-057	RNA Sequencing Data	HiSeq 2500	Illumina	R01-057_rna_seq	GSM2774838	Gene Expression Omnibus	GSE103584	http://identifiers.org/geo:GSE103584
R01-059	RNA Sequencing Data	HiSeq 2500	Illumina	R01-059_rna_seq	GSM2774839	Gene Expression Omnibus	GSE103584	http://identifiers.org/geo:GSE103584
R01-060	RNA Sequencing Data	HiSeq 2500	Illumina	R01-060_rna_seq	GSM2774840	Gene Expression Omnibus	GSE103584	http://identifiers.org/geo:GSE103584
R01-061	RNA Sequencing Data	HiSeq 2500	Illumina	R01-061_rna_seq	GSM2774841	Gene Expression Omnibus	GSE103584	http://identifiers.org/geo:GSE103584
R01-062	RNA Sequencing Data	HiSeq 2500	Illumina	R01-062_rna_seq	GSM2774842	Gene Expression Omnibus	GSE103584	http://identifiers.org/geo:GSE103584
R01-063	RNA Sequencing Data	HiSeq 2500	Illumina	R01-063_rna_seq	GSM2774843	Gene Expression Omnibus	GSE103584	http://identifiers.org/geo:GSE103584
R01-064	RNA Sequencing Data	HiSeq 2500	Illumina	R01-064_rna_seq	GSM2774887	Gene Expression Omnibus	GSE103584	http://identifiers.org/geo:GSE103584
R01-065	RNA Sequencing Data	HiSeq 2500	Illumina	R01-065_rna_seq	GSM2774888	Gene Expression Omnibus	GSE103584	http://identifiers.org/geo:GSE103584
R01-066	RNA Sequencing Data	HiSeq 2500	Illumina	R01-066_rna_seq	GSM2774845	Gene Expression Omnibus	GSE103584	http://identifiers.org/geo:GSE103584
R01-067	RNA Sequencing Data	HiSeq 2500	Illumina	R01-067_rna_seq	GSM2774846	Gene Expression Omnibus	GSE103584	http://identifiers.org/geo:GSE103584
R01-068	RNA Sequencing Data	HiSeq 2500	Illumina	R01-068_rna_seq	GSM2774847	Gene Expression Omnibus	GSE103584	http://identifiers.org/geo:GSE103584
R01-069	RNA Sequencing Data	HiSeq 2500	Illumina	R01-069_rna_seq	GSM2774889	Gene Expression Omnibus	GSE103584	http://identifiers.org/geo:GSE103584
R01-071	RNA Sequencing Data	HiSeq 2500	Illumina	R01-071_rna_seq	GSM2774890	Gene Expression Omnibus	GSE103584	http://identifiers.org/geo:GSE103584
R01-072	RNA Sequencing Data	HiSeq 2500	Illumina	R01-072_rna_seq	GSM2774848	Gene Expression Omnibus	GSE103584	http://identifiers.org/geo:GSE103584
R01-073	RNA Sequencing Data	HiSeq 2500	Illumina	R01-073_rna_seq	GSM2774891	Gene Expression Omnibus	GSE103584	http://identifiers.org/geo:GSE103584
R01-076	RNA Sequencing Data	HiSeq 2500	Illumina	R01-076_rna_seq	GSM2774892	Gene Expression Omnibus	GSE103584	http://identifiers.org/geo:GSE103584
R01-077	RNA Sequencing Data	HiSeq 2500	Illumina	R01-077_rna_seq	GSM2774856	Gene Expression Omnibus	GSE103584	http://identifiers.org/geo:GSE103584
R01-078	RNA Sequencing Data	HiSeq 2500	Illumina	R01-078_rna_seq	GSM2774857	Gene Expression Omnibus	GSE103584	http://identifiers.org/geo:GSE103584
R01-079	RNA Sequencing Data	HiSeq 2500	Illumina	R01-079_rna_seq	GSM2774896	Gene Expression Omnibus	GSE103584	http://identifiers.org/geo:GSE103584
R01-080	RNA Sequencing Data	HiSeq 2500	Illumina	R01-080_rna_seq	GSM2774849	Gene Expression Omnibus	GSE103584	http://identifiers.org/geo:GSE103584
R01-081	RNA Sequencing Data	HiSeq 2500	Illumina	R01-081_rna_seq	GSM2774850	Gene Expression Omnibus	GSE103584	http://identifiers.org/geo:GSE103584
R01-083	RNA Sequencing Data	HiSeq 2500	Illumina	R01-083_rna_seq	GSM2774852	Gene Expression Omnibus	GSE103584	http://identifiers.org/geo:GSE103584
R01-084	RNA Sequencing Data	HiSeq 2500	Illumina	R01-084_rna_seq	GSM2774853	Gene Expression Omnibus	GSE103584	http://identifiers.org/geo:GSE103584
R01-089	RNA Sequencing Data	HiSeq 2500	Illumina	R01-089_rna_seq	GSM2774898	Gene Expression Omnibus	GSE103584	http://identifiers.org/geo:GSE103584
R01-091	RNA Sequencing Data	HiSeq 2500	Illumina	R01-091_rna_seq	GSM2774903	Gene Expression Omnibus	GSE103584	http://identifiers.org/geo:GSE103584
R01-093	RNA Sequencing Data	HiSeq 2500	Illumina	R01-093_rna_seq	GSM2774824	Gene Expression Omnibus	GSE103584	http://identifiers.org/geo:GSE103584
R01-094	RNA Sequencing Data	HiSeq 2500	Illumina	R01-094_rna_seq	GSM2774825	Gene Expression Omnibus	GSE103584	http://identifiers.org/geo:GSE103584
R01-096	RNA Sequencing Data	HiSeq 2500	Illumina	R01-096_rna_seq	GSM2774826	Gene Expression Omnibus	GSE103584	http://identifiers.org/geo:GSE103584
R01-097	RNA Sequencing Data	HiSeq 2500	Illumina	R01-097_rna_seq	GSM2774827	Gene Expression Omnibus	GSE103584	http://identifiers.org/geo:GSE103584
R01-098	RNA Sequencing Data	HiSeq 2500	Illumina	R01-098_rna_seq	GSM2774904	Gene Expression Omnibus	GSE103584	http://identifiers.org/geo:GSE103584
R01-099	RNA Sequencing Data	HiSeq 2500	Illumina	R01-099_rna_seq	GSM2774915	Gene Expression Omnibus	GSE103584	http://identifiers.org/geo:GSE103584
R01-100	RNA Sequencing Data	HiSeq 2500	Illumina	R01-100_rna_seq	GSM2774926	Gene Expression Omnibus	GSE103584	http://identifiers.org/geo:GSE103584
R01-101	RNA Sequencing Data	HiSeq 2500	Illumina	R01-101_rna_seq	GSM2774937	Gene Expression Omnibus	GSE103584	http://identifiers.org/geo:GSE103584
R01-102	RNA Sequencing Data	HiSeq 2500	Illumina	R01-102_rna_seq	GSM2774947	Gene Expression Omnibus	GSE103584	http://identifiers.org/geo:GSE103584
R01-103	RNA Sequencing Data	HiSeq 2500	Illumina	R01-103_rna_seq	GSM2774948	Gene Expression Omnibus	GSE103584	http://identifiers.org/geo:GSE103584
R01-104	RNA Sequencing Data	HiSeq 2500	Illumina	R01-104_rna_seq	GSM2774949	Gene Expression Omnibus	GSE103584	http://identifiers.org/geo:GSE103584
R01-105	RNA Sequencing Data	HiSeq 2500	Illumina	R01-105_rna_seq	GSM2774950	Gene Expression Omnibus	GSE103584	http://identifiers.org/geo:GSE103584
R01-106	RNA Sequencing Data	HiSeq 2500	Illumina	R01-106_rna_seq	GSM2774951	Gene Expression Omnibus	GSE103584	http://identifiers.org/geo:GSE103584
R01-107	RNA Sequencing Data	HiSeq 2500	Illumina	R01-107_rna_seq	GSM2774905	Gene Expression Omnibus	GSE103584	http://identifiers.org/geo:GSE103584
R01-108	RNA Sequencing Data	HiSeq 2500	Illumina	R01-108_rna_seq	GSM2774906	Gene Expression Omnibus	GSE103584	http://identifiers.org/geo:GSE103584
R01-109	RNA Sequencing Data	HiSeq 2500	Illumina	R01-109_rna_seq	GSM2774907	Gene Expression Omnibus	GSE103584	http://identifiers.org/geo:GSE103584
R01-110	RNA Sequencing Data	HiSeq 2500	Illumina	R01-110_rna_seq	GSM2774908	Gene Expression Omnibus	GSE103584	http://identifiers.org/geo:GSE103584
R01-111	RNA Sequencing Data	HiSeq 2500	Illumina	R01-111_rna_seq	GSM2774909	Gene Expression Omnibus	GSE103584	http://identifiers.org/geo:GSE103584
R01-112	RNA Sequencing Data	HiSeq 2500	Illumina	R01-112_rna_seq	GSM2774910	Gene Expression Omnibus	GSE103584	http://identifiers.org/geo:GSE103584
R01-113	RNA Sequencing Data	HiSeq 2500	Illumina	R01-113_rna_seq	GSM2774911	Gene Expression Omnibus	GSE103584	http://identifiers.org/geo:GSE103584
R01-114	RNA Sequencing Data	HiSeq 2500	Illumina	R01-114_rna_seq	GSM2774912	Gene Expression Omnibus	GSE103584	http://identifiers.org/geo:GSE103584
R01-115	RNA Sequencing Data	HiSeq 2500	Illumina	R01-115_rna_seq	GSM2774913	Gene Expression Omnibus	GSE103584	http://identifiers.org/geo:GSE103584
R01-116	RNA Sequencing Data	HiSeq 2500	Illumina	R01-116_rna_seq	GSM2774914	Gene Expression Omnibus	GSE103584	http://identifiers.org/geo:GSE103584
R01-117	RNA Sequencing Data	HiSeq 2500	Illumina	R01-117_rna_seq	GSM2774916	Gene Expression Omnibus	GSE103584	http://identifiers.org/geo:GSE103584
R01-118	RNA Sequencing Data	HiSeq 2500	Illumina	R01-118_rna_seq	GSM2774917	Gene Expression Omnibus	GSE103584	http://identifiers.org/geo:GSE103584
R01-119	RNA Sequencing Data	HiSeq 2500	Illumina	R01-119_rna_seq	GSM2774918	Gene Expression Omnibus	GSE103584	http://identifiers.org/geo:GSE103584
R01-120	RNA Sequencing Data	HiSeq 2500	Illumina	R01-120_rna_seq	GSM2774919	Gene Expression Omnibus	GSE103584	http://identifiers.org/geo:GSE103584
R01-121	RNA Sequencing Data	HiSeq 2500	Illumina	R01-121_rna_seq	GSM2774920	Gene Expression Omnibus	GSE103584	http://identifiers.org/geo:GSE103584
R01-122	RNA Sequencing Data	HiSeq 2500	Illumina	R01-122_rna_seq	GSM2774921	Gene Expression Omnibus	GSE103584	http://identifiers.org/geo:GSE103584
R01-123	RNA Sequencing Data	HiSeq 2500	Illumina	R01-123_rna_seq	GSM2774922	Gene Expression Omnibus	GSE103584	http://identifiers.org/geo:GSE103584
R01-124	RNA Sequencing Data	HiSeq 2500	Illumina	R01-124_rna_seq	GSM2774923	Gene Expression Omnibus	GSE103584	http://identifiers.org/geo:GSE103584
R01-125	RNA Sequencing Data	HiSeq 2500	Illumina	R01-125_rna_seq	GSM2774924	Gene Expression Omnibus	GSE103584	http://identifiers.org/geo:GSE103584
R01-126	RNA Sequencing Data	HiSeq 2500	Illumina	R01-126_rna_seq	GSM2774925	Gene Expression Omnibus	GSE103584	http://identifiers.org/geo:GSE103584
R01-127	RNA Sequencing Data	HiSeq 2500	Illumina	R01-127_rna_seq	GSM2774927	Gene Expression Omnibus	GSE103584	http://identifiers.org/geo:GSE103584
R01-128	RNA Sequencing Data	HiSeq 2500	Illumina	R01-128_rna_seq	GSM2774928	Gene Expression Omnibus	GSE103584	http://identifiers.org/geo:GSE103584
R01-129	RNA Sequencing Data	HiSeq 2500	Illumina	R01-129_rna_seq	GSM2774929	Gene Expression Omnibus	GSE103584	http://identifiers.org/geo:GSE103584
R01-130	RNA Sequencing Data	HiSeq 2500	Illumina	R01-130_rna_seq	GSM2774930	Gene Expression Omnibus	GSE103584	http://identifiers.org/geo:GSE103584
R01-131	RNA Sequencing Data	HiSeq 2500	Illumina	R01-131_rna_seq	GSM2774931	Gene Expression Omnibus	GSE103584	http://identifiers.org/geo:GSE103584
R01-132	RNA Sequencing Data	HiSeq 2500	Illumina	R01-132_rna_seq	GSM2774932	Gene Expression Omnibus	GSE103584	http://identifiers.org/geo:GSE103584
R01-133	RNA Sequencing Data	HiSeq 2500	Illumina	R01-133_rna_seq	GSM2774933	Gene Expression Omnibus	GSE103584	http://identifiers.org/geo:GSE103584
R01-134	RNA Sequencing Data	HiSeq 2500	Illumina	R01-134_rna_seq	GSM2774934	Gene Expression Omnibus	GSE103584	http://identifiers.org/geo:GSE103584
R01-135	RNA Sequencing Data	HiSeq 2500	Illumina	R01-135_rna_seq	GSM2774935	Gene Expression Omnibus	GSE103584	http://identifiers.org/geo:GSE103584
R01-136	RNA Sequencing Data	HiSeq 2500	Illumina	R01-136_rna_seq	GSM2774936	Gene Expression Omnibus	GSE103584	http://identifiers.org/geo:GSE103584
R01-137	RNA Sequencing Data	HiSeq 2500	Illumina	R01-137_rna_seq	GSM2774938	Gene Expression Omnibus	GSE103584	http://identifiers.org/geo:GSE103584
R01-138	RNA Sequencing Data	HiSeq 2500	Illumina	R01-138_rna_seq	GSM2774939	Gene Expression Omnibus	GSE103584	http://identifiers.org/geo:GSE103584
R01-139	RNA Sequencing Data	HiSeq 2500	Illumina	R01-139_rna_seq	GSM2774940	Gene Expression Omnibus	GSE103584	http://identifiers.org/geo:GSE103584
R01-140	RNA Sequencing Data	HiSeq 2500	Illumina	R01-140_rna_seq	GSM2774941	Gene Expression Omnibus	GSE103584	http://identifiers.org/geo:GSE103584
R01-141	RNA Sequencing Data	HiSeq 2500	Illumina	R01-141_rna_seq	GSM2774942	Gene Expression Omnibus	GSE103584	http://identifiers.org/geo:GSE103584
R01-142	RNA Sequencing Data	HiSeq 2500	Illumina	R01-142_rna_seq	GSM2774943	Gene Expression Omnibus	GSE103584	http://identifiers.org/geo:GSE103584
R01-144	RNA Sequencing Data	HiSeq 2500	Illumina	R01-144_rna_seq	GSM2774944	Gene Expression Omnibus	GSE103584	http://identifiers.org/geo:GSE103584
R01-145	RNA Sequencing Data	HiSeq 2500	Illumina	R01-145_rna_seq	GSM2774945	Gene Expression Omnibus	GSE103584	http://identifiers.org/geo:GSE103584
R01-146	RNA Sequencing Data	HiSeq 2500	Illumina	R01-146_rna_seq	GSM2774946	Gene Expression Omnibus	GSE103584	http://identifiers.org/geo:GSE103584
R01-147	RNA Sequencing Data	HiSeq 2500	Illumina	R01-147_rna_seq	GSM2774831	Gene Expression Omnibus	GSE103584	http://identifiers.org/geo:GSE103584
R01-148	RNA Sequencing Data	HiSeq 2500	Illumina	R01-148_rna_seq	GSM2774893	Gene Expression Omnibus	GSE103584	http://identifiers.org/geo:GSE103584
R01-149	RNA Sequencing Data	HiSeq 2500	Illumina	R01-149_rna_seq	GSM2774895	Gene Expression Omnibus	GSE103584	http://identifiers.org/geo:GSE103584
R01-150	RNA Sequencing Data	HiSeq 2500	Illumina	R01-150_rna_seq	GSM2774897	Gene Expression Omnibus	GSE103584	http://identifiers.org/geo:GSE103584
R01-151	RNA Sequencing Data	HiSeq 2500	Illumina	R01-151_rna_seq	GSM2774901	Gene Expression Omnibus	GSE103584	http://identifiers.org/geo:GSE103584
R01-152	RNA Sequencing Data	HiSeq 2500	Illumina	R01-152_rna_seq	GSM2774902	Gene Expression Omnibus	GSE103584	http://identifiers.org/geo:GSE103584
R01-153	RNA Sequencing Data	HiSeq 2500	Illumina	R01-153_rna_seq	GSM2774864	Gene Expression Omnibus	GSE103584	http://identifiers.org/geo:GSE103584
R01-154	RNA Sequencing Data	HiSeq 2500	Illumina	R01-154_rna_seq	GSM2774851	Gene Expression Omnibus	GSE103584	http://identifiers.org/geo:GSE103584
R01-156	RNA Sequencing Data	HiSeq 2500	Illumina	R01-156_rna_seq	GSM2774881	Gene Expression Omnibus	GSE103584	http://identifiers.org/geo:GSE103584
R01-157	RNA Sequencing Data	HiSeq 2500	Illumina	R01-157_rna_seq	GSM2774899	Gene Expression Omnibus	GSE103584	http://identifiers.org/geo:GSE103584
R01-158	RNA Sequencing Data	HiSeq 2500	Illumina	R01-158_rna_seq	GSM2774900	Gene Expression Omnibus	GSE103584	http://identifiers.org/geo:GSE103584
R01-159	RNA Sequencing Data	HiSeq 2500	Illumina	R01-159_rna_seq	GSM2774823	Gene Expression Omnibus	GSE103584	http://identifiers.org/geo:GSE103584
R01-160	RNA Sequencing Data	HiSeq 2500	Illumina	R01-160_rna_seq	GSM2774884	Gene Expression Omnibus	GSE103584	http://identifiers.org/geo:GSE103584
